# Supplementary material for: DTI-based upper limit of voxel free water fraction
Source: Heliyon. 2018 Jul 20;4(7):e00700. doi: 10.1016/j.heliyon.2018.e00700 (PMC6072896; doi:10.1016/j.heliyon.2018.e00700)
Supplement: Supplementary File 1 - IXI subjects [file mmc1.xlsx]

## Sheet: Sheet1
Subject	age	sex	ethnicity	platform	education		Description
IXI11002	35.8001	female	white	IXI-Guys	4		List of subjects included in analysis.
IXI11012	38.7817	male	white	IXI-HH	4		Platform:	IXI-Guys	Guy’s Hospital using a Philips 1.5T system
IXI11013	46.7105	male	white	IXI-HH	4			IXI-HH	Hammersmith Hospital using a Philips 3T system
IXI11015	24.2847	male	black	IXI-HH	4
IXI11025	29.7796	female	white	IXI-Guys	4
IXI11028	74.026	male	white	IXI-Guys	2
IXI11029	59.2225	female	chinese	IXI-Guys	4
IXI11033	24.7639	male	white	IXI-HH	4
IXI11034	24.3422	female	white	IXI-HH	4
IXI11039	23.3484	male	white	IXI-HH	4
IXI11046	37.7331	female	white	IXI-Guys	4
IXI11048	50.6502	male	white	IXI-HH	4
IXI11049	31.8549	male	white	IXI-HH	4
IXI11051	25.7413	female	white	IXI-HH	4
IXI11052	33.7632	female	white	IXI-HH	3
IXI11056	25.9384	male	white	IXI-HH	4
IXI11057	28.1588	female	white	IXI-HH	4
IXI11059	34.1383	male	white	IXI-HH	4
IXI11067	24.6899	male	white	IXI-HH	4
IXI11072	68.6023	male	other	IXI-HH	3
IXI11079	52.5339	female	asian	IXI-HH	3
IXI11080	21.1992	female	asian	IXI-HH	4
IXI11083	30.8939	male	white	IXI-HH	4
IXI11092	33.2402	male	chinese	IXI-HH	3
IXI11093	26.8775	male	white	IXI-HH	4
IXI11094	24.8542	male	asian	IXI-HH	4
IXI11095	24.8953	female	white	IXI-HH	4
IXI11096	26.924	male	white	IXI-HH	4
IXI11097	35.0226	female	white	IXI-HH	4
IXI11102	24.6215	female	white	IXI-HH	4
IXI11104	26.9843	male	other	IXI-HH	4
IXI11105	38.9021	male	white	IXI-HH	3
IXI11108	43.1622	male	white	IXI-Guys	4
IXI11126	57.2211	male	black	IXI-HH	3
IXI11127	29.4976	female	white	IXI-HH	4
IXI11128	27.3265	female	white	IXI-HH	4
IXI11130	38.7734	male	asian	IXI-HH	3
IXI11131	45.2293	female	white	IXI-HH	2
IXI11132	58.7159	male	white	IXI-HH	4
IXI11136	35.8056	male	asian	IXI-HH	4
IXI11137	41.2293	male	white	IXI-HH	4
IXI11139	32.9363	male	white	IXI-Guys	4
IXI11146	33.5934	male	white	IXI-HH	3
IXI11148	40.5558	female	white	IXI-HH	2
IXI11150	27.0144	female	asian	IXI-HH	4
IXI11154	24.3422	female	white	IXI-Guys	3
IXI11156	59.3812	female	white	IXI-Guys	1
IXI11157	54.4257	female	white	IXI-Guys	4
IXI11159	24.1424	female	white	IXI-HH	4
IXI11160	39.3977	female	white	IXI-HH	4
IXI11161	65.1143	female	white	IXI-HH	1
IXI11162	50.5243	male	white	IXI-HH	4
IXI11163	48.052	male	white	IXI-HH	2
IXI11164	64.4682	male	white	IXI-Guys	3
IXI11165	24.3751	male	white	IXI-HH	4
IXI11166	41.2019	female	white	IXI-Guys	4
IXI11167	67.5346	female	white	IXI-HH	4
IXI11168	43.8248	male	white	IXI-HH	4
IXI11169	58.768	female	white	IXI-Guys	1
IXI11170	31.5921	female	white	IXI-Guys	4
IXI11172	74.9897	male	white	IXI-Guys	4
IXI11173	29.5743	female	white	IXI-HH	4
IXI11174	63.0965	female	asian	IXI-HH	2
IXI11175	72.2656	male	asian	IXI-HH	2
IXI11176	24.8542	male	white	IXI-HH	4
IXI11177	34.2888	male	white	IXI-Guys	4
IXI11180	42.152	female	white	IXI-HH	4
IXI11192	38.9377	male	white	IXI-Guys	3
IXI11193	55.2389	female	white	IXI-Guys	2
IXI11194	48.3313	female	white	IXI-Guys	3
IXI11195	37.8289	male	white	IXI-HH	4
IXI11197	60.4627	female	white	IXI-Guys	4
IXI11200	49.9192	female	chinese	IXI-Guys	4
IXI11201	22.4148	female	chinese	IXI-HH	1
IXI11202	20.167	male	asian	IXI-HH	4
IXI11204	74.6366	female	white	IXI-HH	1
IXI11205	45.3799	male	white	IXI-HH	2
IXI11206	50.0233	female	white	IXI-HH	3
IXI11207	40.3614	female	white	IXI-Guys	4
IXI11208	33.9959	male	white	IXI-Guys	4
IXI11210	69.3251	male	white	IXI-Guys	4
IXI11211	55.1184	male	black	IXI-HH	2
IXI11212	59.1294	male	white	IXI-HH	2
IXI11214	24.3121	female	white	IXI-HH	4
IXI11216	73.0157	male	white	IXI-HH	3
IXI11217	57.2101	female	white	IXI-HH	2
IXI11218	35.4059	female	white	IXI-HH	4
IXI11219	53.0815	female	white	IXI-Guys	3
IXI11221	48.5476	male	asian	IXI-HH	4
IXI11222	36.0602	female	white	IXI-Guys	4
IXI11223	63.2471	male	white	IXI-Guys	3
IXI11224	36.9199	female	white	IXI-Guys	3
IXI11225	47.0144	female	white	IXI-Guys	4
IXI11226	41.9028	female	white	IXI-HH	4
IXI11229	72.3504	female	white	IXI-Guys	1
IXI11236	25.7139	male	other	IXI-Guys	4
IXI11239	62.9596	female	white	IXI-HH	4
IXI11240	39.0363	male	white	IXI-Guys	4
IXI11242	31.3703	male	asian	IXI-HH	4
IXI11244	49.0431	female	white	IXI-Guys	4
IXI11246	42.2204	female	white	IXI-Guys	4
IXI11247	29.8179	male	asian	IXI-Guys	4
IXI11248	44.8761	female	white	IXI-HH	4
IXI11249	68.2683	male	asian	IXI-Guys	4
IXI11250	72.8843	female	white	IXI-Guys	4
IXI11251	80.1697	female	white	IXI-Guys	1
IXI11252	70.5599	female	black	IXI-HH	2
IXI11253	24.0027	female	white	IXI-HH	4
IXI11254	25.5825	female	white	IXI-HH	4
IXI11256	27.384	male	black	IXI-HH	4
IXI11257	69.5469	male	asian	IXI-HH	3
IXI11258	22.5708	female	white	IXI-HH	4
IXI11259	59.7837	female	asian	IXI-HH	2
IXI11260	60.9062	male	asian	IXI-HH	4
IXI11261	34.2067	male	asian	IXI-HH	4
IXI11262	20.9281	female	other	IXI-HH	2
IXI11263	25.2129	female	asian	IXI-HH	4
IXI11264	44.8816	female	chinese	IXI-Guys	3
IXI11265	27.3812	female	asian	IXI-Guys	4
IXI11266	61.065	female	white	IXI-Guys	3
IXI11267	35.447	male	chinese	IXI-HH	4
IXI11268	44.9199	female	white	IXI-Guys	4
IXI11269	26.5791	female	white	IXI-Guys	4
IXI11270	61.0157	female	white	IXI-Guys	4
IXI11274	73.5387	female	chinese	IXI-HH	3
IXI11275	24.1752	male	white	IXI-HH	4
IXI11276	20.909	male	asian	IXI-HH	2
IXI11277	61.3361	female	chinese	IXI-HH	4
IXI11278	20.2136	male	other	IXI-HH	2
IXI11279	51.8823	male	white	IXI-Guys	4
IXI11280	42.5079	female	white	IXI-HH	3
IXI11282	40.0082	male	white	IXI-HH	3
IXI11284	63.0445	female	white	IXI-HH	2
IXI11285	40.8131	male	white	IXI-Guys	4
IXI11286	54.2779	male	white	IXI-Guys	4
IXI11287	44.9911	female	asian	IXI-Guys	2
IXI11288	78.5845	female	white	IXI-Guys	4
IXI11289	60.8405	male	white	IXI-Guys	4
IXI11295	50.9021	female	asian	IXI-HH	2
IXI11296	63.9726	female	white	IXI-HH	3
IXI11297	51.2909	male	white	IXI-Guys	4
IXI11298	43.4606	female	white	IXI-Guys	2
IXI11299	53.4073	female	other	IXI-Guys	4
IXI11300	38.2779	male	white	IXI-Guys	4
IXI11304	46.59	female	white	IXI-Guys	2
IXI11308	41.2047	male	white	IXI-Guys	4
IXI11311	61.588	male	white	IXI-Guys	4
IXI11312	59.1485	female	white	IXI-Guys	3
IXI11313	65.8535	male	white	IXI-HH	4
IXI11316	56.9391	male	white	IXI-HH	3
IXI11317	67.7947	male	white	IXI-Guys	4
IXI11318	54.486	female	white	IXI-Guys	4
IXI11319	59.4716	male	white	IXI-Guys	3
IXI11320	29.7385	female	white	IXI-Guys	4
IXI11321	54.7433	female	white	IXI-Guys	4
IXI11324	60.0794	male	white	IXI-Guys	4
IXI11325	52.6653	female	other	IXI-Guys	0
IXI11326	67.7399	female	white	IXI-Guys	1
IXI11327	73.5633	male	white	IXI-HH	2
IXI11328	61.7851	female	white	IXI-HH	2
IXI11329	55.655	male	asian	IXI-HH	2
IXI11330	44.4819	male	other	IXI-Guys	4
IXI11334	69.2895	female	white	IXI-HH	4
IXI11335	69.2758	male	white	IXI-HH	4
IXI11336	67.7728	male	white	IXI-Guys	4
IXI11338	61.4867	female	other	IXI-HH	3
IXI11342	48.679	male	other	IXI-Guys	0
IXI11344	62.0945	male	white	IXI-Guys	2
IXI11348	38.5873	female	other	IXI-Guys	0
IXI11350	62.6804	male	other	IXI-Guys	0
IXI11351	56.9199	female	white	IXI-Guys	3
IXI11353	52.6899	female	white	IXI-HH	4
IXI11354	45.6153	male	white	IXI-HH	1
IXI11356	64.104	female	white	IXI-HH	2
IXI11357	63.54	female	white	IXI-HH	3
IXI11358	62.0616	female	white	IXI-Guys	1
IXI11359	62.0616	female	white	IXI-Guys	1
IXI11360	54.193	female	white	IXI-Guys	3
IXI11361	54.193	female	white	IXI-Guys	3
IXI11362	41.0951	female	white	IXI-HH	3
IXI11363	60.9199	female	other	IXI-HH	4
IXI11364	67.1622	female	white	IXI-Guys	1
IXI11365	66.527	female	white	IXI-Guys	1
IXI11367	54.2149	female	white	IXI-Guys	3
IXI11368	54.2149	female	white	IXI-Guys	3
IXI11369	60.5969	female	white	IXI-Guys	2
IXI11370	60.5969	female	white	IXI-Guys	4
IXI11375	41.0595	female	black	IXI-Guys	0
IXI11376	72.5941	female	white	IXI-Guys	4
IXI11377	72.5941	female	white	IXI-Guys	3
IXI11379	66.9076	female	white	IXI-Guys	2
IXI11380	66.9076	female	white	IXI-Guys	2
IXI11381	59.6715	female	white	IXI-Guys	3
IXI11383	74.0123	female	white	IXI-HH	1
IXI11384	74.0123	female	white	IXI-HH	1
IXI11385	64.6461	female	white	IXI-HH	2
IXI11386	52.3012	female	white	IXI-HH	4
IXI11387	46.4312	female	white	IXI-HH	2
IXI11389	58.3682	female	white	IXI-Guys	1
IXI11390	41.8891	female	white	IXI-Guys	3
IXI11391	52.5311	male	white	IXI-Guys	3
IXI11392	62.4559	female	white	IXI-Guys	3
IXI11393	60.1013	female	white	IXI-Guys	3
IXI11394	53.7495	male	white	IXI-Guys	4
IXI11396	53.5661	female	white	IXI-HH	4
IXI11397	51.6578	female	white	IXI-Guys	0
IXI11398	51.6578	female	white	IXI-Guys	0
IXI11399	73.5441	female	white	IXI-Guys	2
IXI11400	55.5811	female	white	IXI-Guys	1
IXI11401	55.5811	female	white	IXI-Guys	1
IXI11402	53.5359	female	white	IXI-Guys	3
IXI11403	53.5359	female	white	IXI-Guys	2
IXI11404	62.7379	male	asian	IXI-Guys	4
IXI11405	58.5681	female	white	IXI-Guys	3
IXI11406	58.2834	female	white	IXI-Guys	3
IXI11407	58.2806	female	white	IXI-Guys	3
IXI11408	52.1287	female	white	IXI-Guys	3
IXI11409	70.9514	female	white	IXI-Guys	1
IXI11410	53.4127	female	white	IXI-Guys	3
IXI11412	58.5681	female	white	IXI-Guys	3
IXI11413	59.8357	female	white	IXI-Guys	2
IXI11414	59.7426	female	white	IXI-Guys	3
IXI11415	72.3258	female	white	IXI-Guys	3
IXI11416	72.1451	female	white	IXI-Guys	4
IXI11417	59.8823	male	white	IXI-Guys	1
IXI11418	59.7426	female	white	IXI-Guys	2
IXI11420	73.1828	female	white	IXI-Guys	3
IXI11422	37.0979	male	white	IXI-Guys	4
IXI11428	55.54	female	white	IXI-Guys	3
IXI11429	55.54	female	white	IXI-Guys	3
IXI11431	58.7817	female	white	IXI-Guys	4
IXI11432	57.7385	male	white	IXI-Guys	4
IXI11436	28.3477	male	white	IXI-HH	1
IXI11437	55.5975	female	white	IXI-HH	1
IXI11438	63.6769	male	asian	IXI-HH	3
IXI11439	43.9179	female	white	IXI-HH	2
IXI11440	48.1013	male	white	IXI-HH	3
IXI11441	48.1013	female	white	IXI-HH	4
IXI11443	69.1335	male	white	IXI-HH	3
IXI11444	58.3765	female	white	IXI-HH	4
IXI11445	60.0274	male	white	IXI-HH	4
IXI11446	60.1095	female	white	IXI-HH	3
IXI11447	72.8268	female	white	IXI-Guys	4
IXI11448	79.4141	male	white	IXI-HH	3
IXI11449	46.8966	male	white	IXI-Guys	1
IXI11450	68.5092	male	asian	IXI-Guys	4
IXI11451	41.1307	female	white	IXI-HH	4
IXI11452	63.4031	female	white	IXI-HH	4
IXI11453	63.4168	male	white	IXI-HH	2
IXI11454	32.5777	male	white	IXI-Guys	4
IXI11455	68.4819	female	white	IXI-Guys	4
IXI11456	70.2478	female	white	IXI-Guys	2
IXI11458	70.7105	male	white	IXI-Guys	3
IXI11459	62.4257	female	white	IXI-Guys	3
IXI11460	60.8953	female	other	IXI-Guys	3
IXI11461	60.8953	female	white	IXI-Guys	3
IXI11465	69.2813	male	white	IXI-HH	2
IXI11467	66.9487	female	white	IXI-Guys	1
IXI11468	67.6988	male	white	IXI-Guys	4
IXI11479	60.0164	female	white	IXI-Guys	1
IXI11480	60.0164	female	white	IXI-Guys	1
IXI11481	65.3306	male	chinese	IXI-HH	1
IXI11482	72.0903	female	white	IXI-HH	4
IXI11483	63.3922	female	white	IXI-HH	4
IXI11484	66.3737	male	white	IXI-HH	3
IXI11485	68.8515	female	white	IXI-HH	3
IXI11486	63.8357	female	white	IXI-Guys	4
IXI11487	66.2752	male	white	IXI-Guys	4
IXI11488	69.0678	female	white	IXI-Guys	3
IXI11489	69.0678	female	white	IXI-Guys	4
IXI11490	70.141	female	white	IXI-Guys	1
IXI11491	75.9726	female	white	IXI-Guys	4
IXI11492	69.2895	female	white	IXI-Guys	4
IXI11493	67.7673	male	white	IXI-Guys	1
IXI11494	66.3326	male	white	IXI-Guys	2
IXI11495	60.8679	female	white	IXI-Guys	4
IXI11496	62.8036	female	white	IXI-Guys	2
IXI11497	72.3066	male	white	IXI-Guys	1
IXI11499	82.1875	male	white	IXI-Guys	4
IXI11500	63.1814	male	white	IXI-Guys	2
IXI11502	63.8768	female	white	IXI-Guys	4
IXI11503	65.0951	male	white	IXI-Guys	4
IXI11504	68.1506	male	white	IXI-Guys	4
IXI11505	62.245	female	white	IXI-Guys	1
IXI11506	69.6893	female	white	IXI-Guys	2
IXI11507	71.6632	male	white	IXI-Guys	1
IXI11508	60.9309	female	white	IXI-HH	2
IXI11511	64.5777	female	asian	IXI-HH	2
IXI11512	64.7502	male	white	IXI-Guys	4
IXI11515	62.089	female	white	IXI-HH	3
IXI11516	60.4107	female	white	IXI-HH	2
IXI11518	75.8275	female	white	IXI-HH	1
IXI11519	57.5058	male	white	IXI-HH	3
IXI11521	70.8364	female	white	IXI-HH	1
IXI11522	28.9336	female	white	IXI-HH	4
IXI11523	63.4196	female	white	IXI-Guys	4
IXI11524	33.5168	female	white	IXI-HH	4
IXI11525	41.5195	male	white	IXI-HH	4
IXI11526	54.6092	female	chinese	IXI-HH	1
IXI11527	53.3279	male	white	IXI-HH	3
IXI11528	40.5284	male	white	IXI-Guys	4
IXI11531	75.937	male	white	IXI-Guys	4
IXI11533	73.6044	male	white	IXI-Guys	3
IXI11536	58.8309	female	white	IXI-Guys	4
IXI11537	67.4552	female	white	IXI-HH	4
IXI11538	81.9411	female	white	IXI-HH	4
IXI11539	78.0726	male	white	IXI-Guys	3
IXI11544	58.0424	female	white	IXI-HH	2
IXI11546	60.0739	female	white	IXI-HH	4
IXI11549	25.0185	female	white	IXI-Guys	4
IXI11551	70.5024	female	white	IXI-Guys	4
IXI11552	64.6626	female	white	IXI-Guys	1
IXI11554	70.1054	male	white	IXI-Guys	3
IXI11556	55.6359	male	white	IXI-HH	2
IXI11558	66.8583	female	white	IXI-Guys	4
IXI11559	67.8193	female	asian	IXI-HH	4
IXI11560	63.8686	male	white	IXI-Guys	2
IXI11562	42.7899	female	white	IXI-Guys	4
IXI11565	63.8166	male	white	IXI-HH	1
IXI11566	42.9706	female	white	IXI-HH	2
IXI11567	28.5613	female	white	IXI-HH	4
IXI11568	33.6865	female	white	IXI-HH	2
IXI11569	56.9637	male	white	IXI-Guys	4
IXI11572	41.9493	female	black	IXI-HH	4
IXI11575	57.755	female	chinese	IXI-HH	3
IXI11576	67.332	female	white	IXI-Guys	3
IXI11577	64.1862	female	white	IXI-HH	1
IXI11579	41.2156	male	white	IXI-Guys	4
IXI11582	29.7714	male	white	IXI-Guys	4
IXI11586	34.3655	male	white	IXI-HH	4
IXI11587	33.5934	male	white	IXI-Guys	4
IXI11591	59.8932	female	white	IXI-Guys	2
IXI11592	48.0794	male	white	IXI-Guys	4
IXI11594	61.9959	male	white	IXI-Guys	4
IXI11598	52.8871	male	white	IXI-HH	3
IXI11599	39.384	male	white	IXI-HH	2
IXI11600	38.9596	male	white	IXI-HH	4
IXI11601	35.5154	male	white	IXI-HH	4
IXI11603	66.0151	female	white	IXI-HH	2
IXI11605	70.3326	female	white	IXI-HH	2
IXI11606	60.5394	male	white	IXI-HH	4
IXI11607	83.8111	male	white	IXI-Guys	1
IXI11608	52.4983	male	black	IXI-HH	4
IXI11609	28.9966	male	white	IXI-HH	4
IXI11610	56.6762	male	white	IXI-HH	3
IXI11611	28.8706	male	white	IXI-HH	2
IXI11612	33.9165	male	white	IXI-HH	4
IXI11613	25.5852	male	white	IXI-HH	4
IXI11614	26.9295	female	white	IXI-HH	4
IXI11616	55.0883	male	white	IXI-Guys	2
IXI11617	39.1759	male	white	IXI-Guys	2
IXI11618	37.9493	male	white	IXI-Guys	2
IXI11619	24.8761	male	white	IXI-Guys	2
IXI11621	31.6167	male	asian	IXI-Guys	4
IXI11622	59.6851	male	white	IXI-Guys	4
IXI11625	47.0691	male	white	IXI-Guys	3
IXI11626	64.2683	male	chinese	IXI-Guys	3
IXI11627	68.4846	male	white	IXI-Guys	1
IXI11629	59.2635	male	white	IXI-Guys	3
IXI11631	41.3005	male	white	IXI-HH	2
IXI11632	56.4381	male	asian	IXI-HH	3
IXI11633	36.7064	male	black	IXI-HH	4
IXI11634	34.0561	male	white	IXI-HH	4
IXI11635	25.5305	male	white	IXI-HH	4
IXI11636	43.1567	male	white	IXI-HH	4
IXI11639	86.1985	male	white	IXI-Guys	4
IXI11640	80.8022	male	white	IXI-Guys	1
IXI11641	68.1232	male	white	IXI-Guys	4
IXI11642	57.0678	male	white	IXI-Guys	4
IXI11644	56.8734	male	white	IXI-Guys	2
IXI11646	71.206	female	other	IXI-HH	2
IXI11652	42.9897	male	white	IXI-Guys	4
IXI11653	46.2204	male	white	IXI-Guys	4
IXI11662	41.7413	male	white	IXI-Guys	2
