# Supplementary material for: DTI-based upper limit of voxel free water fraction
Source: Heliyon. 2018 Jul 20;4(7):e00700. doi: 10.1016/j.heliyon.2018.e00700 (PMC6072896; doi:10.1016/j.heliyon.2018.e00700)
Supplement: Supplementary File 2 - spmjob_fwcalc [file mmc2.txt]

% MATLAB code to create SPM batch job for calculating FW fraction from 3rd eigenvalue.
matlabbatch{1}.spm.util.imcalc.input = {''};
matlabbatch{1}.spm.util.imcalc.output = 'FW.nii';
matlabbatch{1}.spm.util.imcalc.outdir = {''};
matlabbatch{1}.spm.util.imcalc.expression = 'min(1,abs(i1)/0.00304)';
matlabbatch{1}.spm.util.imcalc.var = struct('name', {}, 'value', {});
matlabbatch{1}.spm.util.imcalc.options.dmtx = 0;
matlabbatch{1}.spm.util.imcalc.options.mask = 0;
matlabbatch{1}.spm.util.imcalc.options.interp = 0;
matlabbatch{1}.spm.util.imcalc.options.dtype = 16;
