# Supplementary material for: DTI-based upper limit of voxel free water fraction
Source: Heliyon. 2018 Jul 20;4(7):e00700. doi: 10.1016/j.heliyon.2018.e00700 (PMC6072896; doi:10.1016/j.heliyon.2018.e00700)
Supplement: Supplementary File 3 - Correlations with FW by modality [file mmc3.xlsx]

## Sheet: FW
Correlations wrt FW		Space:	DTI	FW
VOI	N total	T1				T1				T1				DTI				DTI				DTI				DTI
		GrayMatter				WhiteMatter				CSF				MD				axial				FA				radial
		Corr (r)	p	N	N (%)	Corr (r)	p	N	N (%)	Corr (r)	p	N	N (%)	Corr (r)	p	N	N (%)	Corr (r)	p	N	N (%)	Corr (r)	p	N	N (%)	Corr (r)	p	N	N (%)
3rd Ventricle	291	-0.441001	0.010408	291	1	-0.147995	0.117374	162	0.556701	0.464369	0.00564437	291	1	0.947073	2.04491e-93	291	1	0.886553	5.02663e-60	291	1	-0.110134	0.157698	291	1	0.96518	4.09068e-106	291	1
4th Ventricle	671	-0.246912	0.03293	606	0.90313	-0.195498	0.0763056	455	0.678092	0.270975	0.0469277	671	1	0.909999	1.90495e-73	671	1	0.783834	4.26618e-30	671	1	-0.381832	0.046165	671	1	0.947965	4.31413e-92	671	1
Brain Stem	6924	0.0146598	0.297698	6924	1	-0.0645437	0.278726	6923	0.999856	0.0755382	0.29034	6779	0.979058	0.882419	5.27183e-18	6924	1	0.648642	0.00381667	6924	1	-0.506373	0.0185895	6924	1	0.951399	7.94555e-70	6924	1
CSF	401	-0.265049	0.0172686	398	0.992519	-0.25494	0.0821592	350	0.872818	0.369232	0.0126814	401	1	0.90128	2.13506e-61	401	1	0.733732	1.90249e-16	401	1	-0.372665	0.0877023	401	1	0.960602	1.3082e-137	401	1
Cerebellar Vermal Lobules I-V	1915	-0.297785	0.0689978	1915	1	-0.111034	0.153659	1912	0.998433	0.399748	0.0615553	1915	1	0.909238	1.66864e-27	1915	1	0.701296	0.0119935	1915	1	-0.521028	0.010058	1915	1	0.97397	4.71719e-115	1915	1
Cerebellar Vermal Lobules VI-VII	875	-0.339347	0.0501614	875	1	-0.09014	0.218737	875	1	0.428885	0.0288248	875	1	0.913999	1.60765e-47	875	1	0.701771	0.000275454	875	1	-0.575897	7.25732e-05	875	1	0.971112	2.24456e-102	875	1
Cerebellar Vermal Lobules VIII-X	1118	-0.218278	0.135742	1118	1	-0.0631278	0.291305	1117	0.999106	0.289842	0.0971646	1118	1	0.915121	7.09864e-46	1118	1	0.733206	5.69456e-05	1118	1	-0.374967	0.02188	1118	1	0.971886	1.07492e-108	1118	1
Left ACgG anterior cingulate gyrus	2221	-0.288891	0.0390938	2221	1	-0.178632	0.135931	2009	0.904548	0.444199	0.0358778	2221	1	0.913052	1.42803e-08	2221	1	0.744262	0.00174321	2221	1	-0.478465	0.0291488	2221	1	0.973976	5.25672e-118	2221	1
Left AIns anterior insula	1818	-0.481132	0.0313885	1818	1	-0.0419209	0.313286	1635	0.89934	0.511061	0.0185142	1818	1	0.958355	4.05786e-68	1818	1	0.872354	6.47579e-11	1818	1	-0.414453	0.035523	1818	1	0.983377	1.18902e-137	1818	1
Left AOrG anterior orbital gyrus	677	-0.150854	0.0824433	677	1	-0.169718	0.155911	673	0.994092	0.315915	0.0502984	677	1	0.907768	6.93557e-71	677	1	0.710722	3.51861e-19	677	1	-0.456431	0.0190785	677	1	0.973229	1.07622e-157	677	1
Left Accumbens Area	191	-0.320676	0.066475	191	1	0.113284	0.311208	190	0.994764	0.365671	0.0440413	191	1	0.898009	1.63694e-71	191	1	0.717291	1.87101e-07	191	1	-0.513953	0.00172002	191	1	0.958758	5.74e-148	191	1
Left Amygdala	375	-0.0925944	0.172903	375	1	0.023004	0.451462	365	0.973333	0.0759074	0.135353	375	1	0.908875	1.56847e-91	375	1	0.70513	3.84829e-15	375	1	-0.556331	0.000122169	375	1	0.963749	5.41677e-153	375	1
Left AnG angular gyrus	4126	-0.413421	0.0402842	4126	1	-0.350712	0.0439762	4114	0.997092	0.760629	2.9043e-17	4126	1	0.96977	6.01367e-64	4126	1	0.871437	1.52423e-05	4126	1	-0.627011	3.0526e-11	4126	1	0.992888	3.99755e-197	4126	1
Left Basal Forebrain	149	-0.261921	0.0198475	149	1	0.109393	0.160524	149	1	0.236994	0.0879764	149	1	0.932812	5.85385e-74	149	1	0.82793	6.42916e-27	149	1	-0.340833	0.0131274	149	1	0.971771	1.12392e-117	149	1
Left CO central operculum	1739	-0.195273	0.0248549	1739	1	-0.222261	0.0925436	1732	0.995975	0.471766	0.0265149	1736	0.998275	0.93157	2.52609e-58	1739	1	0.770046	5.85691e-05	1739	1	-0.554565	0.0103527	1739	1	0.975379	6.03317e-98	1739	1
Left Calc calcarine cortex	1614	-0.161081	0.0623694	1614	1	-0.48053	9.30478e-05	1614	1	0.701234	9.16108e-10	1614	1	0.975688	7.22355e-110	1614	1	0.889341	5.98713e-19	1614	1	-0.63004	0.000966661	1614	1	0.993567	3.29631e-192	1614	1
Left Caudate	1260	-0.436681	0.0925163	1260	1	-0.0244702	0.274989	1196	0.949206	0.501893	0.0567791	1260	1	0.945608	4.6425e-31	1260	1	0.830492	0.000292201	1260	1	-0.34338	0.0509814	1260	1	0.980548	3.10858e-119	1260	1
Left Cerebellum Exterior	20490	-0.226416	0.131083	20490	1	-0.0603201	0.316444	19850	0.968765	0.278805	0.108417	20490	1	0.924774	1.59883e-42	20490	1	0.782635	0.000160473	20490	1	-0.221621	0.0477913	20490	1	0.973273	9.61875e-101	20490	1
Left Cerebellum White Matter	4948	0.0491693	0.279598	4948	1	-0.0744849	0.278432	4947	0.999798	0.0512272	0.370125	4134	0.835489	0.819526	3.88725e-26	4948	1	0.509894	0.0130182	4948	1	-0.536795	0.0208516	4948	1	0.924919	1.41638e-73	4948	1
Left Cerebral White Matter	82009	0.230455	0.0638689	81944	0.999207	-0.319138	0.0525309	82005	0.999951	0.287469	0.102317	75411	0.919545	0.822036	1.59077e-10	82009	1	0.424499	0.0324724	82009	1	-0.699935	0.000368645	82009	1	0.930239	1.26563e-60	82009	1
Left Cun cuneus	2034	-0.425516	0.0210448	2034	1	-0.323175	0.0360763	1942	0.954769	0.695352	8.39888e-08	2034	1	0.973809	2.92699e-91	2034	1	0.903212	3.9109e-23	2034	1	-0.520593	0.00751923	2034	1	0.992261	3.33519e-168	2034	1
Left Ent entorhinal area	689	-0.096908	0.217342	689	1	0.0152177	0.360809	689	1	0.0752116	0.195416	689	1	0.916514	1.37942e-40	689	1	0.739606	6.0797e-06	689	1	-0.503106	0.00248337	689	1	0.971431	1.46024e-102	689	1
Left FO frontal operculum	854	-0.340872	0.0276736	854	1	-0.271831	0.0508014	850	0.995316	0.613185	0.00799483	854	1	0.94112	4.14082e-53	854	1	0.782426	5.06345e-06	854	1	-0.598352	0.000598124	854	1	0.983319	1.01611e-124	854	1
Left FRP frontal pole	1403	-0.328707	0.0568058	1402	0.999287	-0.104011	0.187478	1179	0.840342	0.429157	0.00667673	1403	1	0.927096	2.65346e-82	1403	1	0.746197	1.30561e-19	1403	1	-0.369433	0.0306812	1403	1	0.984152	5.78824e-180	1403	1
Left FuG fusiform gyrus	3139	-0.152934	0.0613299	3139	1	-0.194557	0.11446	3041	0.96878	0.396425	0.0111121	3139	1	0.914784	4.87715e-42	3139	1	0.708492	0.00164095	3139	1	-0.599994	0.00260627	3139	1	0.973597	1.32051e-122	3139	1
Left GRe gyrus rectus	1050	-0.018032	0.261905	1047	0.997143	-0.0320784	0.377292	991	0.94381	0.030126	0.214157	1050	1	0.8973	2.14808e-60	1050	1	0.72036	1.2965e-13	1050	1	-0.296716	0.0224055	1050	1	0.968387	6.76581e-130	1050	1
Left Hippocampus	1359	-0.351873	0.0663475	1359	1	-0.057102	0.286376	1350	0.993377	0.414119	0.0408441	1359	1	0.938755	6.76443e-75	1359	1	0.804855	3.9287e-16	1359	1	-0.405217	0.0138923	1359	1	0.979382	2.75162e-171	1359	1
Left IOG inferior occipital gyrus	2749	-0.000198631	0.0433096	2749	1	-0.371207	0.0495364	2744	0.998181	0.529624	0.00117782	2749	1	0.935262	8.52914e-81	2749	1	0.778106	4.9069e-06	2749	1	-0.545528	0.00588865	2749	1	0.980389	3.33827e-149	2749	1
Left ITG inferior temporal gyrus	4923	-0.024534	0.198735	4923	1	-0.13764	0.218437	4743	0.963437	0.216956	0.134051	4923	1	0.895795	6.43283e-39	4923	1	0.669462	0.00433824	4923	1	-0.416666	0.0238425	4923	1	0.969272	9.30753e-123	4923	1
Left Inf Lat Vent	57	-0.600907	0.00833331	57	1	-0.22355	0.0439509	57	1	0.649398	2.81743e-21	57	1	0.964277	1.61829e-128	57	1	0.861652	4.56711e-33	57	1	-0.426149	0.0153225	57	1	0.989112	4.5815e-236	57	1
Left LOrG lateral orbital gyrus	855	-0.17306	0.0828155	855	1	-0.179272	0.110858	827	0.967251	0.380482	0.00666509	855	1	0.918775	2.2311e-71	855	1	0.733971	7.25005e-09	855	1	-0.461735	0.0125731	855	1	0.976839	7.20516e-155	855	1
Left Lateral Ventricle	3808	-0.336016	0.027017	3372	0.885504	-0.277705	0.0275658	2386	0.626576	0.331094	0.0557955	3808	1	0.857803	1.44882e-30	3808	1	0.644915	0.000843497	3808	1	-0.319443	0.0714085	3808	1	0.951957	2.06048e-96	3808	1
Left LiG lingual gyrus	3202	-0.187684	0.0368786	3202	1	-0.296215	0.0505469	3190	0.996252	0.542047	0.00792667	3202	1	0.950399	2.69529e-53	3202	1	0.837721	0.000252821	3202	1	-0.538093	0.000921724	3202	1	0.982749	7.5195e-112	3202	1
Left MCgG middle cingulate gyrus	2130	-0.420652	0.0161308	2130	1	-0.188466	0.113976	1831	0.859624	0.559792	0.0123942	2130	1	0.950788	2.98925e-59	2130	1	0.823494	0.000795839	2130	1	-0.526153	0.0177234	2130	1	0.984433	2.68877e-136	2130	1
Left MFC medial frontal cortex	785	-0.127709	0.114624	785	1	-0.147282	0.18571	740	0.942675	0.212822	0.0843204	785	1	0.933834	3.56862e-50	785	1	0.801893	2.59199e-11	785	1	-0.478369	0.00089889	785	1	0.97681	1.05912e-129	785	1
Left MFG middle frontal gyrus	9375	-0.371337	0.0565531	9299	0.991893	-0.251777	0.100006	8623	0.919787	0.637826	2.01047e-05	9375	1	0.958354	6.42342e-69	9375	1	0.825234	0.000285964	9375	1	-0.591655	0.0069201	9375	1	0.989785	3.60634e-158	9375	1
Left MOG middle occipital gyrus	2659	-0.260331	0.0480253	2659	1	-0.371421	0.0422293	2658	0.999624	0.700486	8.26799e-11	2659	1	0.956191	2.0717e-44	2659	1	0.82893	0.000813531	2659	1	-0.59805	3.47147e-05	2659	1	0.989007	3.68798e-182	2659	1
Left MOrG medial orbital gyrus	1798	-0.0408503	0.218677	1798	1	-0.0714358	0.280535	1782	0.991101	0.0910441	0.178392	1798	1	0.901176	1.75916e-59	1798	1	0.703173	2.62555e-06	1798	1	-0.435975	0.0193284	1798	1	0.969458	6.34763e-126	1798	1
Left MPoG postcentral gyrus medial segment	376	-0.128554	0.0337221	376	1	-0.355293	0.0188757	372	0.989362	0.531996	0.00652997	376	1	0.955651	1.66188e-52	376	1	0.838141	0.000263363	376	1	-0.581674	0.000130749	376	1	0.985892	6.52359e-121	376	1
Left MPrG precentral gyrus medial segment	1247	-0.329059	0.0258959	1247	1	-0.287382	0.0176654	1182	0.947875	0.611018	0.00376567	1247	1	0.965283	1.66828e-57	1247	1	0.865869	7.44611e-06	1247	1	-0.59606	0.00657279	1247	1	0.988001	1.21376e-106	1247	1
Left MSFG superior frontal gyrus medial segment	2998	-0.396357	0.026278	2994	0.998666	-0.200032	0.137019	2580	0.860574	0.580327	0.00471123	2998	1	0.946509	7.12582e-72	2998	1	0.805635	9.93894e-08	2998	1	-0.584494	0.00172279	2998	1	0.983234	7.69241e-115	2998	1
Left MTG middle temporal gyrus	6412	-0.238233	0.0672092	6412	1	-0.224897	0.10835	5869	0.915315	0.488571	0.00725399	6412	1	0.937341	5.60113e-63	6412	1	0.776963	5.94073e-05	6412	1	-0.535816	0.00475119	6412	1	0.982047	4.33587e-132	6412	1
Left OCP occipital pole	1438	0.0846492	0.047363	1438	1	-0.447151	0.00214122	1438	1	0.552682	5.07871e-09	1438	1	0.916395	1.88493e-76	1438	1	0.765347	1.53537e-26	1438	1	-0.340986	0.0997954	1438	1	0.97701	9.14351e-164	1438	1
Left OFuG occipital fusiform gyrus	1635	-0.0810095	0.0412305	1635	1	-0.324589	0.0434067	1607	0.982875	0.495531	0.000339107	1635	1	0.941415	1.06675e-96	1635	1	0.809148	3.30221e-30	1635	1	-0.579009	0.00168589	1635	1	0.980515	4.70082e-176	1635	1
Left OpIFG opercular part of the inferior frontal gyrus	1417	-0.480382	0.0241128	1417	1	-0.274924	0.0411213	1291	0.91108	0.662905	1.97876e-08	1417	1	0.972783	5.87772e-110	1417	1	0.898708	7.08179e-17	1417	1	-0.529646	0.00367632	1417	1	0.991963	2.0922e-212	1417	1
Left OrIFG orbital part of the inferior frontal gyrus	597	-0.344219	0.0437029	597	1	-0.224004	0.0812801	580	0.971524	0.526471	0.00559407	597	1	0.950948	5.84907e-71	597	1	0.823332	1.00009e-08	597	1	-0.55139	0.00665222	597	1	0.985213	2.95941e-131	597	1
Left PCgG posterior cingulate gyrus	1877	-0.267546	0.0334419	1877	1	-0.207029	0.10132	1640	0.873735	0.473473	0.0263031	1877	1	0.934592	9.00023e-32	1877	1	0.770278	0.00437696	1877	1	-0.577415	0.00174726	1877	1	0.978645	3.06881e-132	1877	1
Left PCu precuneus	5033	-0.400365	0.0239115	5033	1	-0.297184	0.0599394	4373	0.868865	0.657681	0.000650473	5033	1	0.970377	7.92265e-57	5033	1	0.875672	0.000307216	5033	1	-0.588855	0.00145708	5033	1	0.991366	1.14648e-146	5033	1
Left PHG parahippocampal gyrus	1191	-0.163742	0.126078	1191	1	-0.051923	0.275628	1189	0.998321	0.2459	0.120041	1191	1	0.891517	3.23065e-47	1191	1	0.669961	0.00330858	1191	1	-0.527453	0.00188446	1191	1	0.965056	8.86889e-119	1191	1
Left PIns posterior insula	949	-0.418136	0.0395144	949	1	-0.0192084	0.346319	931	0.981033	0.452881	0.0325168	949	1	0.957214	4.55142e-79	949	1	0.871752	1.41897e-08	949	1	-0.337366	0.0355774	949	1	0.98098	2.67565e-143	949	1
Left PO parietal operculum	1081	-0.261308	0.0283383	1081	1	-0.284989	0.029061	1081	1	0.604513	0.0046994	1081	1	0.944665	1.64421e-49	1081	1	0.804456	1.98553e-08	1081	1	-0.554529	0.0011183	1081	1	0.981211	7.63098e-104	1081	1
Left POrG posterior orbital gyrus	1103	-0.205073	0.0488844	1103	1	-0.127673	0.156713	1090	0.988214	0.309949	0.0502825	1103	1	0.925586	1.76202e-52	1103	1	0.762117	1.93402e-06	1103	1	-0.522403	0.0120459	1103	1	0.977343	1.59734e-144	1103	1
Left PP planum polare	893	-0.463471	0.0177131	893	1	-0.0353458	0.31319	850	0.951848	0.493607	0.0064543	893	1	0.955376	1.22257e-120	893	1	0.873016	4.02675e-43	893	1	-0.248889	0.10232	893	1	0.981916	1.27165e-187	893	1
Left PT planum temporale	895	-0.629355	0.00759661	895	1	-0.163437	0.100039	844	0.943017	0.680827	1.06329e-10	895	1	0.976885	2.285e-161	895	1	0.926036	1.25814e-64	895	1	-0.321491	0.099264	895	1	0.991961	3.71269e-247	895	1
Left Pallidum	559	0.187403	0.0988762	559	1	-0.186099	0.113745	559	1	0.106491	0.225955	497	0.889088	0.78627	2.71684e-36	559	1	0.276714	0.0693508	559	1	-0.779084	4.96772e-29	559	1	0.934914	1.07994e-121	559	1
Left PoG postcentral gyrus	5426	-0.290474	0.0289735	5426	1	-0.334043	0.0364077	5268	0.970881	0.607201	0.00103377	5426	1	0.967123	1.83389e-71	5426	1	0.870789	0.000304013	5426	1	-0.552314	0.00523659	5426	1	0.990339	1.70092e-157	5426	1
Left PrG precentral gyrus	6011	-0.294569	0.0342042	6008	0.999501	-0.29102	0.0424124	5807	0.966062	0.598437	0.00111878	6011	1	0.965999	4.76061e-73	6011	1	0.865148	0.000135379	6011	1	-0.563933	0.00900481	6011	1	0.990237	5.32535e-153	6011	1
Left Putamen	1730	0.0987643	0.169876	1730	1	-0.128892	0.190033	1730	1	0.164795	0.166691	1729	0.999422	0.872178	7.63099e-37	1730	1	0.554502	0.0080058	1730	1	-0.690598	3.06034e-07	1730	1	0.955026	1.64158e-104	1730	1
Left SCA subcallosal area	481	-0.070794	0.226973	479	0.995842	0.0346541	0.358502	470	0.977131	0.0687158	0.202594	481	1	0.952844	3.98126e-57	481	1	0.87575	9.68362e-14	481	1	-0.32908	0.0472136	481	1	0.980004	1.59952e-109	481	1
Left SFG superior frontal gyrus	6830	-0.425381	0.0482703	6610	0.967789	-0.21035	0.119912	5668	0.829868	0.613218	0.00137494	6830	1	0.96295	4.54341e-99	6830	1	0.843908	2.24859e-08	6830	1	-0.530058	0.015562	6830	1	0.991669	2.95184e-218	6830	1
Left SMC supplementary motor cortex	2413	-0.405736	0.0239072	2413	1	-0.241753	0.0975293	2094	0.867799	0.643312	0.00234062	2413	1	0.960491	7.86501e-70	2413	1	0.838136	0.000539749	2413	1	-0.600269	0.010989	2413	1	0.988495	1.62087e-109	2413	1
Left SMG supramarginal gyrus	4006	-0.446968	0.0293275	4006	1	-0.285188	0.0820026	3850	0.961058	0.710103	8.87408e-16	4006	1	0.970213	1.55588e-91	4006	1	0.887079	1.7076e-15	4006	1	-0.548899	0.000765629	4006	1	0.991664	1.14061e-190	4006	1
Left SOG superior occipital gyrus	1444	-0.213416	0.0513181	1444	1	-0.468053	0.00428273	1444	1	0.721043	4.31081e-07	1444	1	0.969687	3.58501e-81	1444	1	0.871358	2.05543e-05	1444	1	-0.627936	1.85283e-07	1444	1	0.992743	2.41618e-203	1444	1
Left SPL superior parietal lobule	5225	-0.432607	0.0322643	5225	1	-0.370188	0.0225447	5216	0.998278	0.752052	4.92375e-13	5225	1	0.976742	5.17681e-77	5225	1	0.900357	0.000213499	5225	1	-0.635914	3.26717e-08	5225	1	0.994019	2.8295e-179	5225	1
Left STG superior temporal gyrus	2961	-0.225714	0.0420836	2961	1	-0.235086	0.1004	2618	0.884161	0.517186	0.00326566	2960	0.999662	0.94331	8.52149e-45	2961	1	0.805323	2.61662e-05	2961	1	-0.549278	0.00290466	2961	1	0.982087	9.1343e-101	2961	1
Left TMP temporal pole	3552	-0.249082	0.0756064	3552	1	-0.0742514	0.207859	3298	0.928491	0.318354	0.0457546	3552	1	0.932492	2.71053e-66	3552	1	0.784781	1.4578e-07	3552	1	-0.38547	0.0264549	3552	1	0.978679	2.6225e-162	3552	1
Left TTG transverse temporal gyrus	676	-0.533096	0.0145247	676	1	-0.101388	0.28879	671	0.992604	0.613069	0.000734148	676	1	0.971596	3.98091e-102	676	1	0.915786	1.67208e-35	676	1	-0.260672	0.128124	676	1	0.988948	4.76131e-152	676	1
Left Thalamus Proper	3147	-0.0739862	0.192492	3145	0.999364	-0.0954535	0.213903	3141	0.998093	0.22093	0.22275	3011	0.956784	0.845963	1.28502e-34	3147	1	0.561505	0.0138256	3147	1	-0.657231	0.000185308	3147	1	0.927059	1.40465e-83	3147	1
Left TrIFG triangular part of the inferior frontal gyrus	1498	-0.41964	0.0421267	1498	1	-0.246574	0.0771819	1274	0.850467	0.606788	0.00146942	1498	1	0.956804	3.58178e-61	1498	1	0.851726	1.03923e-09	1498	1	-0.549746	0.000251563	1498	1	0.986877	1.73547e-114	1498	1
Left Ventral DC	1966	-0.017569	0.228842	1958	0.995931	-0.102436	0.231568	1966	1	0.164855	0.211773	1873	0.952696	0.802605	3.52922e-23	1966	1	0.458369	0.0357515	1966	1	-0.726081	0.000658234	1966	1	0.922077	3.27254e-65	1966	1
Left vessel	4	-0.377246	7.71732e-08	4	1	-0.10864	0.0957167	4	1	0.526763	6.58381e-23	4	1	0.976132	8.40648e-237	4	1	0.915235	4.41172e-141	4	1	-0.570572	6.70321e-29	4	1	0.989581	1.15185e-300	4	1
Optic Chiasm	22	0.0465829	0.262555	22	1	-0.0466382	0.229953	22	1	0.0359814	0.197622	22	1	0.969164	1.8625e-199	22	1	0.912126	2.43341e-114	22	1	-0.602915	1.12867e-09	22	1	0.984299	2.99767e-249	22	1
Right ACgG anterior cingulate gyrus	1780	-0.442564	0.0315329	1780	1	-0.0924428	0.23207	1494	0.839326	0.487024	0.0170378	1780	1	0.938975	8.76067e-07	1780	1	0.828225	0.00185122	1780	1	-0.336262	0.0587561	1780	1	0.980697	1.69563e-107	1780	1
Right AIns anterior insula	1778	-0.407656	0.0404728	1778	1	-0.0643273	0.293348	1700	0.95613	0.485825	0.0278638	1778	1	0.943066	2.99342e-67	1778	1	0.822787	2.14924e-10	1778	1	-0.461481	0.0298605	1778	1	0.979317	3.0149e-143	1778	1
Right AOrG anterior orbital gyrus	758	-0.0968776	0.104718	758	1	-0.187719	0.135088	758	1	0.287063	0.0656393	758	1	0.890896	3.91169e-51	758	1	0.676488	3.2262e-10	758	1	-0.463363	0.0136838	758	1	0.968269	3.40501e-126	758	1
Right Accumbens Area	172	-0.345394	0.0745043	172	1	0.131475	0.18316	172	1	0.437796	0.0375354	172	1	0.906924	2.359e-50	172	1	0.758824	0.000231503	172	1	-0.431428	0.00871139	172	1	0.961361	1.18136e-141	172	1
Right Amygdala	374	-0.10453	0.175239	374	1	0.0211155	0.439129	370	0.989305	0.0884125	0.148486	374	1	0.909984	1.01081e-83	374	1	0.715784	3.62094e-20	374	1	-0.549631	0.00290451	374	1	0.964182	5.44735e-155	374	1
Right AnG angular gyrus	4730	-0.360684	0.0476413	4730	1	-0.346	0.0527579	4658	0.984778	0.744207	4.78597e-18	4730	1	0.96276	5.18941e-74	4730	1	0.844936	0.000117327	4730	1	-0.633842	0.000103102	4730	1	0.989616	8.35125e-203	4730	1
Right Basal Forebrain	137	-0.236312	0.0335394	137	1	0.0880661	0.173944	137	1	0.211397	0.0833641	137	1	0.929743	4.88148e-78	137	1	0.816607	8.51123e-20	137	1	-0.388374	0.000604536	137	1	0.971478	1.88589e-155	137	1
Right CO central operculum	1774	-0.298332	0.0224352	1774	1	-0.204203	0.134447	1768	0.996618	0.559366	0.0070424	1774	1	0.939447	6.61751e-56	1774	1	0.798915	7.20934e-06	1774	1	-0.508941	0.0165852	1774	1	0.978258	4.09967e-105	1774	1
Right Calc calcarine cortex	1452	-0.16776	0.0595697	1452	1	-0.472815	0.000250198	1452	1	0.693951	4.11745e-05	1452	1	0.976213	9.14353e-107	1452	1	0.890433	3.12278e-22	1452	1	-0.626615	0.000282949	1452	1	0.993758	5.99199e-176	1452	1
Right Caudate	1292	-0.441962	0.0606012	1292	1	-0.0338289	0.240245	1120	0.866873	0.481225	0.047072	1292	1	0.936153	2.69638e-54	1292	1	0.819721	1.51373e-14	1292	1	-0.31841	0.0626658	1292	1	0.976688	6.30521e-138	1292	1
Right Cerebellum Exterior	20280	-0.230469	0.134821	20280	1	-0.0594311	0.326224	19807	0.976677	0.277132	0.111021	20280	1	0.916932	3.4813e-37	20280	1	0.749847	0.00160175	20280	1	-0.239781	0.045393	20280	1	0.971809	1.00984e-92	20280	1
Right Cerebellum White Matter	4847	0.0484985	0.31148	4844	0.999381	-0.069096	0.305714	4847	1	0.0535184	0.405717	3984	0.821952	0.807941	2.58214e-30	4847	1	0.48549	0.0150362	4847	1	-0.546286	0.022586	4847	1	0.916764	5.65846e-53	4847	1
Right Cerebral White Matter	82778	0.239354	0.0611846	82717	0.999263	-0.324159	0.0507635	82770	0.999903	0.290451	0.0945329	76429	0.923301	0.809681	6.45602e-07	82778	1	0.390295	0.0453932	82778	1	-0.697732	0.000262661	82778	1	0.925195	1.28957e-51	82778	1
Right Cun cuneus	2080	-0.34024	0.0276405	2080	1	-0.380694	0.0110071	2046	0.983654	0.712479	1.19766e-13	2080	1	0.978071	2.9691e-98	2080	1	0.90407	2.01943e-05	2080	1	-0.587136	0.00112092	2080	1	0.993634	5.48177e-210	2080	1
Right Ent entorhinal area	666	-0.12988	0.17099	666	1	0.024896	0.373649	666	1	0.116549	0.162862	666	1	0.926313	6.28087e-81	666	1	0.766885	1.18995e-12	666	1	-0.479409	0.00727932	666	1	0.974583	6.872e-150	666	1
Right FO frontal operculum	855	-0.372561	0.0266633	855	1	-0.241713	0.102056	853	0.997661	0.621574	0.00705271	855	1	0.943363	8.51936e-54	855	1	0.80336	0.000125575	855	1	-0.530855	0.00805877	855	1	0.982836	9.77305e-127	855	1
Right FRP frontal pole	1595	-0.352619	0.0459835	1592	0.998119	-0.112016	0.202246	1356	0.850157	0.449131	0.0065399	1595	1	0.923312	5.02214e-89	1595	1	0.731301	7.14073e-19	1595	1	-0.376085	0.0294045	1595	1	0.983932	1.95064e-189	1595	1
Right FuG fusiform gyrus	3230	-0.167263	0.0781145	3230	1	-0.16723	0.146001	3007	0.93096	0.376118	0.0235003	3230	1	0.913236	1.35698e-45	3230	1	0.714247	0.000510289	3230	1	-0.588523	0.00234408	3230	1	0.971284	1.08455e-118	3230	1
Right GRe gyrus rectus	930	-0.0330589	0.21469	928	0.997849	-0.0415456	0.380034	860	0.924731	0.0457036	0.188405	930	1	0.90647	2.01722e-66	930	1	0.743547	1.35262e-17	930	1	-0.299621	0.0255287	930	1	0.969922	1.03469e-125	930	1
Right Hippocampus	1457	-0.365122	0.0539314	1457	1	-0.0391269	0.285899	1450	0.995196	0.417513	0.041306	1457	1	0.934381	8.8563e-54	1457	1	0.796438	1.43852e-08	1457	1	-0.413036	0.0152339	1457	1	0.977621	7.18963e-145	1457	1
Right IOG inferior occipital gyrus	2622	-0.0663676	0.046674	2622	1	-0.369659	0.0268236	2605	0.993516	0.584123	0.000212737	2622	1	0.924797	3.86767e-71	2622	1	0.752996	0.000283751	2622	1	-0.564797	0.00459409	2622	1	0.975886	2.82771e-155	2622	1
Right ITG inferior temporal gyrus	4988	-0.0454051	0.181755	4988	1	-0.141037	0.215314	4787	0.959703	0.241786	0.124411	4988	1	0.89329	6.2413e-38	4988	1	0.678948	0.00348853	4988	1	-0.428353	0.0207186	4988	1	0.965269	1.08549e-99	4988	1
Right Inf Lat Vent	93	-0.615972	1.17208e-14	93	1	-0.15236	0.079926	93	1	0.619455	8.88297e-15	93	1	0.955774	3.46034e-144	93	1	0.840988	1.3153e-38	93	1	-0.378885	0.0250031	93	1	0.986712	2.86392e-229	93	1
Right LOrG lateral orbital gyrus	857	-0.153824	0.0358437	857	1	-0.202208	0.116978	857	1	0.389794	0.0095858	857	1	0.905859	3.37967e-72	857	1	0.707909	9.56407e-19	857	1	-0.504199	0.00051627	857	1	0.973134	2.67453e-156	857	1
Right Lateral Ventricle	3188	-0.328959	0.0364433	2657	0.833438	-0.263367	0.0366384	1877	0.58877	0.291033	0.0679169	3188	1	0.843271	8.74266e-19	3188	1	0.614861	0.00352089	3188	1	-0.355894	0.0663635	3188	1	0.948064	9.36384e-85	3188	1
Right LiG lingual gyrus	3424	-0.162647	0.0358351	3424	1	-0.314003	0.0433473	3412	0.996495	0.54423	0.0052055	3424	1	0.955154	1.66235e-59	3424	1	0.845154	9.92053e-05	3424	1	-0.555731	0.00231216	3424	1	0.984582	2.41381e-116	3424	1
Right MCgG middle cingulate gyrus	2059	-0.399447	0.0222993	2059	1	-0.189183	0.122271	1846	0.896552	0.546352	0.020362	2059	1	0.954923	2.6066e-38	2059	1	0.828881	0.0025199	2059	1	-0.537688	0.0223781	2059	1	0.985366	5.68747e-142	2059	1
Right MFC medial frontal cortex	800	-0.203665	0.142869	800	1	-0.070005	0.293584	612	0.765	0.228943	0.118068	800	1	0.95559	7.95973e-40	800	1	0.871758	2.50581e-10	800	1	-0.30329	0.0825358	800	1	0.984201	4.15044e-118	800	1
Right MFG middle frontal gyrus	9310	-0.372254	0.0443337	9310	1	-0.284312	0.0825092	9042	0.971214	0.665868	3.92522e-06	9310	1	0.958227	4.30974e-49	9310	1	0.811338	0.000722369	9310	1	-0.643512	0.000225036	9310	1	0.990896	4.03714e-148	9310	1
Right MOG middle occipital gyrus	2263	-0.278803	0.050777	2263	1	-0.334663	0.0608932	2250	0.994255	0.694789	3.4043e-13	2263	1	0.934304	3.521e-49	2263	1	0.766118	0.00223439	2263	1	-0.605455	7.57478e-08	2263	1	0.982242	5.63146e-157	2263	1
Right MOrG medial orbital gyrus	1781	-0.0142553	0.194071	1781	1	-0.0728432	0.267489	1762	0.989332	0.0626589	0.179592	1781	1	0.893136	5.9335e-55	1781	1	0.694997	2.50321e-09	1781	1	-0.424473	0.0113634	1781	1	0.965557	1.40295e-125	1781	1
Right MPoG postcentral gyrus medial segment	312	-0.0875475	0.0368164	312	1	-0.411895	0.000817331	312	1	0.59481	0.00131038	312	1	0.95527	2.76407e-56	312	1	0.841788	0.000480444	312	1	-0.603411	0.00274786	312	1	0.985837	6.77113e-138	312	1
Right MPrG precentral gyrus medial segment	1182	-0.272747	0.0324664	1182	1	-0.320964	0.0171651	1169	0.989002	0.626648	0.00214161	1182	1	0.961264	2.76169e-51	1182	1	0.855069	0.00166009	1182	1	-0.613983	0.00520277	1182	1	0.986818	4.05654e-101	1182	1
Right MSFG superior frontal gyrus medial segment	3555	-0.461961	0.0222897	3536	0.994655	-0.197372	0.122592	2636	0.741491	0.585982	0.000877058	3555	1	0.960739	3.84345e-78	3555	1	0.854575	1.9553e-11	3555	1	-0.504217	0.0250948	3555	1	0.988128	3.90363e-137	3555	1
Right MTG middle temporal gyrus	6493	-0.250183	0.0674597	6493	1	-0.207962	0.0900703	6248	0.962267	0.487655	0.0155387	6493	1	0.933836	6.8443e-46	6493	1	0.773471	0.000921634	6493	1	-0.552724	0.00228052	6493	1	0.979759	3.80222e-141	6493	1
Right OCP occipital pole	1317	0.0475351	0.0465305	1317	1	-0.424644	0.0168451	1317	1	0.560956	1.43983e-06	1317	1	0.899039	1.66822e-73	1317	1	0.729724	2.0716e-13	1317	1	-0.402313	0.0495422	1317	1	0.969657	3.56806e-135	1317	1
Right OFuG occipital fusiform gyrus	1520	-0.128047	0.0374867	1520	1	-0.304983	0.0554541	1471	0.967763	0.516142	0.000127309	1520	1	0.928451	2.5177e-77	1520	1	0.763027	1.24494e-09	1520	1	-0.58504	0.00295844	1520	1	0.976112	7.36792e-148	1520	1
Right OpIFG opercular part of the inferior frontal gyrus	1460	-0.429813	0.0265038	1460	1	-0.305794	0.0254406	1431	0.980137	0.685732	1.51646e-09	1460	1	0.971097	8.54721e-83	1460	1	0.878703	1.48266e-11	1460	1	-0.575793	1.95245e-05	1460	1	0.992284	3.09857e-210	1460	1
Right OrIFG orbital part of the inferior frontal gyrus	596	-0.305663	0.0420302	596	1	-0.245076	0.0710084	593	0.994966	0.554553	0.00569665	596	1	0.949544	4.93878e-64	596	1	0.826144	1.19762e-05	596	1	-0.540088	0.00417058	596	1	0.983807	3.25424e-160	596	1
Right PCgG posterior cingulate gyrus	1648	-0.24046	0.0296974	1648	1	-0.219006	0.107804	1565	0.949636	0.484882	0.0296709	1648	1	0.934617	4.57871e-46	1648	1	0.762475	0.00588433	1648	1	-0.605298	2.73665e-06	1648	1	0.978239	9.35369e-126	1648	1
Right PCu precuneus	5070	-0.391605	0.0281151	5070	1	-0.316655	0.0409904	4652	0.917554	0.683964	0.000975178	5070	1	0.967583	2.62926e-55	5070	1	0.862795	0.000259227	5070	1	-0.614161	3.09081e-05	5070	1	0.990711	2.4017e-130	5070	1
Right PHG parahippocampal gyrus	1075	-0.174734	0.119932	1075	1	-0.0282073	0.271785	1068	0.993488	0.227334	0.127698	1075	1	0.89082	1.65893e-34	1075	1	0.678552	0.00533277	1075	1	-0.508856	0.0052106	1075	1	0.965211	3.33803e-115	1075	1
Right PIns posterior insula	975	-0.349864	0.0825806	975	1	-0.0296288	0.332158	957	0.981538	0.407226	0.0770429	975	1	0.941772	3.20565e-60	975	1	0.820023	1.4401e-05	975	1	-0.442123	0.0291279	975	1	0.976408	3.60517e-124	975	1
Right PO parietal operculum	958	-0.342422	0.0379434	958	1	-0.242432	0.0738806	956	0.997912	0.629705	0.00432197	958	1	0.944516	4.97257e-54	958	1	0.817376	2.86157e-06	958	1	-0.481263	0.0301113	958	1	0.980617	5.44827e-115	958	1
Right POrG posterior orbital gyrus	1005	-0.160493	0.0593283	1005	1	-0.130704	0.159897	1003	0.99801	0.275554	0.0592376	1005	1	0.910637	7.09023e-58	1005	1	0.721384	1.22113e-09	1005	1	-0.505594	0.00334983	1005	1	0.971708	3.56092e-147	1005	1
Right PP planum polare	783	-0.492406	0.0123648	783	1	-0.0150507	0.302894	766	0.978289	0.501838	0.00796122	783	1	0.952893	1.76041e-99	783	1	0.870415	3.65232e-37	783	1	-0.221934	0.108376	783	1	0.980193	1.44348e-169	783	1
Right PT planum temporale	794	-0.560891	0.0144058	794	1	-0.186624	0.123206	782	0.984887	0.675957	2.36469e-13	794	1	0.972611	8.85898e-132	794	1	0.902866	2.09854e-36	794	1	-0.390011	0.0625385	794	1	0.991378	4.12798e-224	794	1
Right Pallidum	564	0.169089	0.127634	564	1	-0.165829	0.144531	564	1	0.0718248	0.295069	558	0.989362	0.7791	1.15648e-34	564	1	0.209526	0.0956328	564	1	-0.802573	1.75837e-52	564	1	0.926968	8.82771e-115	564	1
Right PoG postcentral gyrus	4756	-0.296466	0.0302425	4756	1	-0.333887	0.0234715	4672	0.982338	0.614273	0.000537514	4756	1	0.966412	2.10087e-60	4756	1	0.867045	0.000495067	4756	1	-0.545803	0.00754597	4756	1	0.99041	5.40631e-133	4756	1
Right PrG precentral gyrus	5988	-0.307523	0.0385636	5986	0.999666	-0.297746	0.0422781	5900	0.985304	0.614361	0.000815412	5988	1	0.966733	8.57324e-60	5988	1	0.859072	0.000850306	5988	1	-0.571171	0.00945911	5988	1	0.990907	3.38581e-129	5988	1
Right Putamen	1669	0.0861869	0.164375	1669	1	-0.118621	0.19831	1669	1	0.157071	0.162133	1668	0.999401	0.863715	1.99287e-41	1669	1	0.531944	0.0169527	1669	1	-0.703255	9.43606e-06	1669	1	0.955087	3.79614e-110	1669	1
Right SCA subcallosal area	485	-0.0603916	0.245692	480	0.989691	0.014636	0.381386	467	0.962887	0.0688538	0.210786	485	1	0.959579	2.3177e-67	485	1	0.894346	4.46765e-14	485	1	-0.300918	0.0246832	485	1	0.98261	3.18185e-150	485	1
Right SFG superior frontal gyrus	6861	-0.416915	0.0455915	6762	0.985571	-0.219289	0.110485	6048	0.881504	0.62619	0.000464222	6861	1	0.959755	2.04336e-105	6861	1	0.826212	2.09391e-14	6861	1	-0.558632	0.00977383	6861	1	0.991655	8.03657e-223	6861	1
Right SMC supplementary motor cortex	2327	-0.430837	0.0274623	2324	0.998711	-0.24657	0.0897684	2063	0.886549	0.661982	0.0014824	2327	1	0.965346	1.20443e-70	2327	1	0.858002	0.000418998	2327	1	-0.588725	0.00983661	2327	1	0.990229	1.07531e-140	2327	1
Right SMG supramarginal gyrus	3801	-0.434168	0.0289193	3801	1	-0.285792	0.0604382	3690	0.970797	0.708714	4.39575e-13	3801	1	0.968103	1.96733e-78	3801	1	0.878133	2.18203e-06	3801	1	-0.543568	0.00165517	3801	1	0.99062	2.8116e-163	3801	1
Right SOG superior occipital gyrus	1710	-0.280553	0.04198	1710	1	-0.42812	0.0159195	1710	1	0.722521	3.27718e-15	1710	1	0.956297	1.06858e-78	1710	1	0.837199	8.43907e-15	1710	1	-0.620272	3.7903e-09	1710	1	0.989614	3.01595e-181	1710	1
Right SPL superior parietal lobule	5249	-0.471742	0.0281623	5249	1	-0.361726	0.0230409	5232	0.996761	0.755077	9.17119e-11	5249	1	0.974363	2.01336e-60	5249	1	0.892882	0.000210189	5249	1	-0.635308	6.53548e-05	5249	1	0.993034	5.58302e-185	5249	1
Right STG superior temporal gyrus	3119	-0.276473	0.032978	3119	1	-0.201627	0.0842609	2956	0.94774	0.510044	0.0164519	3119	1	0.946007	1.55168e-45	3119	1	0.819195	0.000202175	3119	1	-0.529971	0.000701099	3119	1	0.982075	3.17743e-118	3119	1
Right TMP temporal pole	3577	-0.243268	0.0835468	3577	1	-0.0648454	0.25106	3434	0.960022	0.307052	0.0491768	3577	1	0.93836	3.01306e-73	3577	1	0.808441	4.79304e-11	3577	1	-0.364061	0.0337478	3577	1	0.978685	1.53385e-171	3577	1
Right TTG transverse temporal gyrus	646	-0.542476	0.0110726	646	1	-0.0875236	0.323521	638	0.987616	0.61734	7.14133e-06	646	1	0.967219	2.35981e-101	646	1	0.900829	2.69131e-27	646	1	-0.258287	0.120692	646	1	0.987543	2.04669e-165	646	1
Right Thalamus Proper	2990	-0.0932026	0.171861	2986	0.998662	-0.100852	0.192577	2979	0.996321	0.236684	0.215507	2881	0.963545	0.862099	2.53272e-25	2990	1	0.588325	0.0109252	2990	1	-0.67547	0.000498698	2990	1	0.93096	3.53353e-74	2990	1
Right TrIFG triangular part of the inferior frontal gyrus	1401	-0.341909	0.0320695	1401	1	-0.313015	0.0638979	1361	0.971449	0.636809	0.00175704	1401	1	0.960819	1.54039e-67	1401	1	0.847406	1.22734e-07	1401	1	-0.589387	6.06475e-05	1401	1	0.988916	7.24925e-147	1401	1
Right Ventral DC	1845	-0.0191106	0.208629	1842	0.998374	-0.101486	0.211285	1842	0.998374	0.167842	0.185781	1742	0.944173	0.817805	1.30478e-26	1845	1	0.472568	0.0396335	1845	1	-0.719675	0.00181591	1845	1	0.927016	2.12582e-64	1845	1
Right vessel	1	-0.39926	9.59482e-16	1	1	-0.146219	0.00460382	1	1	0.59366	5.49304e-37	1	1	0.974097	2.81769e-242	1	1	0.88487	1.78941e-125	1	1	-0.578274	9.32127e-35	1	1	0.99036	0	1	1
