# Supplementary material for: DTI-based upper limit of voxel free water fraction
Source: Heliyon. 2018 Jul 20;4(7):e00700. doi: 10.1016/j.heliyon.2018.e00700 (PMC6072896; doi:10.1016/j.heliyon.2018.e00700)
Supplement: Supplementary File 4 - Description by modality [file mmc4.xlsx]

## Sheet: Descriptive
VOI values		Space:	DTI	FW
VOI	T1		T1		T1		DTI		DTI		DTI		DTI		DTI
	GrayMatter		WhiteMatter		CSF		MD		axial		FA		FW		radial
	Mean	Std	Mean	Std	Mean	Std	Mean	Std	Mean	Std	Mean	Std	Mean	Std	Mean	Std
3rd Ventricle	0.103275	0.18472	0.00420817	0.0326147	0.889574	0.1963	0.00267525	0.000717866	0.00331919	0.000906441	0.227427	0.0537497	0.665792	0.160099	0.00235328	0.000637766
4th Ventricle	0.15272	0.242053	0.0277611	0.0946119	0.816136	0.284011	0.00260143	0.000956564	0.00341936	0.00126709	0.293933	0.107062	0.604097	0.20509	0.00219246	0.000829992
Brain Stem	0.124292	0.220291	0.790566	0.334629	0.0794106	0.222954	0.000938609	0.000571747	0.00137317	0.000714155	0.434986	0.165607	0.194153	0.154444	0.000721301	0.000520246
CSF	0.103523	0.185635	0.0715216	0.190494	0.811867	0.310155	0.00239258	0.00059511	0.00297678	0.00069653	0.237715	0.111419	0.622577	0.16868	0.00210048	0.000578878
Cerebellar Vermal Lobules I-V	0.701772	0.333182	0.101388	0.211575	0.194672	0.323139	0.00103012	0.000482814	0.00124963	0.000549851	0.22384	0.0887828	0.273795	0.141233	0.000920366	0.000456705
Cerebellar Vermal Lobules VI-VII	0.744945	0.318328	0.0726599	0.180959	0.180295	0.305495	0.0009541	0.000388641	0.00116615	0.000433666	0.233602	0.086987	0.25049	0.118208	0.000848074	0.000372512
Cerebellar Vermal Lobules VIII-X	0.790785	0.291223	0.10087	0.216028	0.106503	0.238534	0.000847873	0.000397792	0.00107074	0.000478662	0.260028	0.0876135	0.213022	0.111346	0.000736422	0.0003645
Left ACgG anterior cingulate gyrus	0.759985	0.31952	0.0677929	0.190362	0.169684	0.293811	0.000888859	0.000310593	0.00108223	0.000362214	0.217836	0.101234	0.2349	0.0951667	0.000792175	0.000299577
Left AIns anterior insula	0.72229	0.351424	0.00636176	0.0445798	0.269105	0.352277	0.00107819	0.000512708	0.00127887	0.000611895	0.190848	0.0721721	0.292512	0.13831	0.000977844	0.000468524
Left AOrG anterior orbital gyrus	0.7291	0.328385	0.0745042	0.195589	0.169411	0.274818	0.000876785	0.00032784	0.00108784	0.000420499	0.219923	0.112335	0.226082	0.0947188	0.000771258	0.000303866
Left Accumbens Area	0.966651	0.096128	0.0203975	0.0669945	0.0117333	0.0623263	0.000733225	0.000149515	0.000925468	0.000193041	0.259622	0.0818851	0.180066	0.0474289	0.000637103	0.000143407
Left Amygdala	0.940307	0.177976	0.00264592	0.0183292	0.0555994	0.176004	0.00082469	0.000263801	0.00103711	0.000353605	0.242495	0.0734817	0.209365	0.068781	0.000718483	0.000229611
Left AnG angular gyrus	0.603432	0.380704	0.125311	0.270513	0.261433	0.361333	0.00103924	0.00048495	0.00122956	0.000547204	0.197664	0.100652	0.285441	0.14685	0.000944087	0.000463229
Left Basal Forebrain	0.837482	0.22877	0.0194316	0.0541601	0.128217	0.218244	0.00139335	0.000678859	0.00183912	0.000871421	0.308997	0.0862861	0.326834	0.166592	0.00117046	0.000594922
Left CO central operculum	0.702213	0.352596	0.189661	0.326384	0.106018	0.235409	0.000856459	0.00031929	0.00103787	0.000357888	0.220647	0.091036	0.226869	0.0982023	0.000765752	0.000307821
Left Calc calcarine cortex	0.653781	0.323123	0.202951	0.298203	0.141181	0.258055	0.000913428	0.000296661	0.00106901	0.000320986	0.18439	0.0920798	0.254268	0.0955882	0.000835639	0.000293553
Left Caudate	0.773652	0.31463	0.0437959	0.126944	0.180478	0.311101	0.00101994	0.000508723	0.00125364	0.000634336	0.223217	0.0774985	0.268001	0.139441	0.00090309	0.000454218
Left Cerebellum Exterior	0.770992	0.332648	0.0466809	0.156465	0.16875	0.302111	0.000832502	0.00049855	0.00105435	0.00062753	0.240967	0.111711	0.208002	0.132455	0.000721322	0.000445994
Left Cerebellum White Matter	0.139188	0.266405	0.823724	0.312966	0.0351118	0.16126	0.000739582	0.000363827	0.00110765	0.000478076	0.441072	0.150664	0.145365	0.100693	0.00055553	0.000332284
Left Cerebral White Matter	0.232109	0.351353	0.744611	0.375017	0.0215773	0.110376	0.000730846	0.000201008	0.00105479	0.000291243	0.395099	0.15301	0.153231	0.067929	0.000568876	0.000202124
Left Cun cuneus	0.545361	0.369582	0.101267	0.236182	0.347724	0.385666	0.00111819	0.000426565	0.00128513	0.000482165	0.160703	0.078926	0.316883	0.128679	0.00103472	0.000406208
Left Ent entorhinal area	0.820781	0.290352	0.0494586	0.170924	0.121075	0.248336	0.000892904	0.000326776	0.00112014	0.00041042	0.248909	0.0877279	0.225192	0.0895508	0.000779284	0.000296098
Left FO frontal operculum	0.739632	0.326166	0.124113	0.259419	0.134422	0.26288	0.000876019	0.000313954	0.00105612	0.000342124	0.214563	0.0938123	0.23472	0.0989891	0.00078597	0.000308368
Left FRP frontal pole	0.378202	0.407695	0.0143145	0.0736804	0.534505	0.395148	0.00127531	0.000588633	0.00157674	0.000744949	0.206294	0.112757	0.336108	0.169061	0.00112459	0.000538438
Left FuG fusiform gyrus	0.82088	0.277028	0.0786792	0.20514	0.0905048	0.200952	0.000806558	0.000221984	0.000989525	0.000277491	0.226008	0.0956859	0.20837	0.0673884	0.000715074	0.000209575
Left GRe gyrus rectus	0.60632	0.378992	0.0909605	0.215635	0.239601	0.331181	0.00102252	0.000519276	0.00130862	0.000704447	0.243459	0.121335	0.249666	0.12966	0.000879472	0.000447786
Left Hippocampus	0.843831	0.267157	0.0368431	0.134901	0.117598	0.242538	0.0010529	0.000389874	0.0013065	0.000503022	0.226497	0.0919301	0.273432	0.10547	0.000926106	0.000348069
Left IOG inferior occipital gyrus	0.670891	0.35743	0.21589	0.341098	0.101764	0.220886	0.0008745	0.000374627	0.00107794	0.000485725	0.223708	0.103698	0.225895	0.100585	0.00077278	0.000333003
Left ITG inferior temporal gyrus	0.691412	0.362121	0.111076	0.247918	0.133591	0.244681	0.000811165	0.000356393	0.00104164	0.000482553	0.24993	0.12489	0.197152	0.0939295	0.000695922	0.000314303
Left Inf Lat Vent	0.506073	0.333744	0.042778	0.100144	0.447475	0.348355	0.00152602	0.000357927	0.00192242	0.00043626	0.250272	0.0783973	0.397572	0.105923	0.00132782	0.000336454
Left LOrG lateral orbital gyrus	0.677052	0.358793	0.0757554	0.197278	0.207571	0.306122	0.000948981	0.000393102	0.00118941	0.000511215	0.229409	0.108742	0.241016	0.108623	0.000828768	0.000355365
Left Lateral Ventricle	0.0713406	0.168361	0.0287778	0.112901	0.895329	0.221961	0.00250533	0.000633189	0.00319658	0.000899024	0.250947	0.0995593	0.634874	0.156009	0.0021597	0.000543839
Left LiG lingual gyrus	0.665157	0.340751	0.146753	0.274616	0.184723	0.303547	0.00100115	0.000412933	0.00118315	0.000480783	0.191463	0.0813907	0.272237	0.119609	0.000910157	0.000386436
Left MCgG middle cingulate gyrus	0.709552	0.349025	0.0517191	0.16924	0.236767	0.340466	0.000975567	0.000356482	0.00114993	0.000387877	0.190771	0.0889515	0.268323	0.11124	0.000888385	0.000348127
Left MFC medial frontal cortex	0.772567	0.298329	0.093527	0.220387	0.131597	0.249349	0.000894824	0.00031893	0.00106597	0.000380166	0.196081	0.0812622	0.240158	0.0922411	0.000809253	0.000296653
Left MFG middle frontal gyrus	0.497674	0.418059	0.0695218	0.203	0.38164	0.403303	0.00116878	0.000547556	0.00141417	0.000657131	0.205541	0.111868	0.313926	0.161604	0.00104607	0.000513306
Left MOG middle occipital gyrus	0.673397	0.354974	0.160184	0.299682	0.160091	0.287268	0.000953846	0.000411541	0.00115252	0.000490503	0.210069	0.101988	0.256197	0.121718	0.000854508	0.000384765
Left MOrG medial orbital gyrus	0.6609	0.363367	0.0965791	0.224397	0.172807	0.268691	0.000907407	0.000392116	0.00113689	0.00051565	0.235085	0.104045	0.228776	0.101619	0.000792668	0.000346452
Left MPoG postcentral gyrus medial segment	0.511663	0.363172	0.223202	0.3274	0.258042	0.366071	0.00107374	0.000510831	0.00126969	0.000577116	0.210041	0.0934824	0.291913	0.151777	0.000975771	0.000482877
Left MPrG precentral gyrus medial segment	0.577408	0.374791	0.137683	0.262053	0.281706	0.383495	0.00104882	0.000475617	0.0012222	0.00051431	0.19102	0.0874366	0.290756	0.14716	0.000962135	0.000460158
Left MSFG superior frontal gyrus medial segment	0.637799	0.381794	0.0851852	0.223528	0.273813	0.374857	0.00102115	0.000458655	0.00120239	0.00051001	0.19179	0.081936	0.281577	0.140364	0.000930532	0.000438927
Left MTG middle temporal gyrus	0.711628	0.350406	0.0885085	0.227266	0.17246	0.282674	0.000899651	0.000337165	0.00108169	0.000410055	0.201762	0.0949653	0.239618	0.0978102	0.000808634	0.000313541
Left OCP occipital pole	0.557825	0.342844	0.329352	0.361636	0.101538	0.221904	0.000974468	0.000398533	0.00121283	0.000535893	0.215434	0.0917286	0.252621	0.103675	0.000855287	0.000343843
Left OFuG occipital fusiform gyrus	0.687167	0.350724	0.167967	0.305826	0.142147	0.271594	0.000864101	0.000345018	0.0010486	0.000425891	0.217971	0.0970597	0.226738	0.0961496	0.00077185	0.00031513
Left OpIFG opercular part of the inferior frontal gyrus	0.587928	0.394772	0.0460966	0.153992	0.35726	0.396124	0.00116238	0.000513359	0.00134285	0.000580417	0.171915	0.0874955	0.327578	0.151657	0.00107215	0.000485557
Left OrIFG orbital part of the inferior frontal gyrus	0.723265	0.334022	0.0553416	0.161959	0.205007	0.300753	0.000989111	0.000398146	0.00119026	0.00048604	0.20327	0.0891331	0.263888	0.113715	0.000888534	0.000366698
Left PCgG posterior cingulate gyrus	0.696897	0.349294	0.0877127	0.213295	0.212048	0.332304	0.000949871	0.000371998	0.00113991	0.000440243	0.205151	0.0951954	0.255076	0.109529	0.000854851	0.000349721
Left PCu precuneus	0.613617	0.387937	0.0875409	0.223138	0.295702	0.388205	0.00102311	0.000444888	0.00119038	0.000483754	0.182856	0.0891154	0.2855	0.136963	0.00093948	0.00043093
Left PHG parahippocampal gyrus	0.737753	0.324954	0.105695	0.233204	0.152349	0.284116	0.00102731	0.000533358	0.0013096	0.000663129	0.271771	0.105097	0.25395	0.140998	0.00088616	0.000479742
Left PIns posterior insula	0.66614	0.379546	0.0194028	0.0955245	0.311606	0.381435	0.00122054	0.000675082	0.00145713	0.000811746	0.199508	0.0703714	0.325928	0.174675	0.00110224	0.000611632
Left PO parietal operculum	0.722993	0.334925	0.153603	0.288119	0.121621	0.249972	0.000855687	0.00029892	0.00103038	0.000329935	0.214071	0.0873699	0.228603	0.0934715	0.00076834	0.000290604
Left POrG posterior orbital gyrus	0.778441	0.296016	0.0525896	0.154639	0.160512	0.273904	0.00095301	0.000414914	0.00117567	0.000504218	0.237842	0.0945045	0.245263	0.114391	0.00084168	0.000380378
Left PP planum polare	0.609546	0.376463	0.00952413	0.0514567	0.377489	0.380086	0.001221	0.000515629	0.00142665	0.000616312	0.171504	0.0639203	0.335652	0.139017	0.00111818	0.000471055
Left PT planum temporale	0.617258	0.377101	0.0091778	0.050146	0.370298	0.378957	0.00117158	0.000442774	0.00134913	0.000517812	0.156399	0.0588024	0.329731	0.125714	0.0010828	0.000409779
Left Pallidum	0.034707	0.0904984	0.960874	0.0962794	0.00123218	0.00586474	0.000673424	7.78356e-05	0.000977785	0.000141669	0.400938	0.142664	0.13747	0.0396841	0.000521244	0.00011313
Left PoG postcentral gyrus	0.417902	0.380313	0.164601	0.31224	0.388562	0.407098	0.00117496	0.000540699	0.00137372	0.000591249	0.196611	0.119773	0.325372	0.166705	0.00107556	0.000523993
Left PrG precentral gyrus	0.494942	0.397014	0.149039	0.289536	0.328045	0.398263	0.00110824	0.000538779	0.00130554	0.000600868	0.198985	0.111137	0.304439	0.163376	0.00100953	0.000516744
Left Putamen	0.58043	0.390694	0.417297	0.390798	0.000776841	0.0054881	0.000674091	6.79917e-05	0.000890851	0.000136141	0.295622	0.116522	0.159865	0.0308265	0.00056571	8.14714e-05
Left SCA subcallosal area	0.734421	0.328145	0.070253	0.169021	0.149696	0.264816	0.00141244	0.000785022	0.00181396	0.00102273	0.270941	0.0870408	0.340886	0.187848	0.00121167	0.000676659
Left SFG superior frontal gyrus	0.454639	0.423349	0.045731	0.161357	0.462904	0.425332	0.00129126	0.000624845	0.00155077	0.000739204	0.200868	0.110128	0.3512	0.184724	0.00116136	0.000585864
Left SMC supplementary motor cortex	0.623124	0.389464	0.0949674	0.232846	0.279424	0.386349	0.00102817	0.000472189	0.00121128	0.000505173	0.201018	0.0918362	0.282813	0.147527	0.00093662	0.000460335
Left SMG supramarginal gyrus	0.550667	0.400246	0.0854737	0.225329	0.340999	0.39167	0.00112838	0.000514345	0.00131888	0.000579199	0.183076	0.0912031	0.312952	0.153902	0.00103314	0.000489666
Left SOG superior occipital gyrus	0.572358	0.368892	0.204961	0.328622	0.217874	0.335409	0.00101255	0.000473599	0.00119895	0.000539753	0.20328	0.10808	0.278596	0.143895	0.000919349	0.000450048
Left SPL superior parietal lobule	0.495479	0.393116	0.13348	0.280525	0.362106	0.40947	0.00116081	0.000579938	0.00135867	0.00063847	0.199841	0.1109	0.322049	0.177432	0.00106188	0.000558405
Left STG superior temporal gyrus	0.66107	0.380009	0.108991	0.248297	0.197074	0.317926	0.000942165	0.000421445	0.00112244	0.000494007	0.198442	0.0886104	0.253742	0.122237	0.000852026	0.000393307
Left TMP temporal pole	0.680154	0.371707	0.051793	0.174193	0.250195	0.351358	0.00103139	0.000523742	0.00128617	0.000643712	0.234615	0.10619	0.261622	0.142478	0.000903997	0.000478675
Left TTG transverse temporal gyrus	0.599253	0.363257	0.0316179	0.107884	0.366786	0.375858	0.00123577	0.000479255	0.00144283	0.000565725	0.17504	0.0672834	0.341446	0.134553	0.00113224	0.000441328
Left Thalamus Proper	0.347836	0.38519	0.572189	0.429779	0.0780685	0.220354	0.000911786	0.000455452	0.0012378	0.000569443	0.349372	0.106438	0.20744	0.126735	0.000748778	0.000411266
Left TrIFG triangular part of the inferior frontal gyrus	0.552195	0.406589	0.0554107	0.179164	0.349893	0.380178	0.00118493	0.000507779	0.00140914	0.000619818	0.18955	0.0930186	0.321673	0.143393	0.00107283	0.000464864
Left Ventral DC	0.192704	0.292561	0.707894	0.390126	0.0918405	0.23295	0.000933838	0.000481706	0.00139829	0.000597376	0.461594	0.171523	0.186225	0.137941	0.000701613	0.000456214
Left vessel	0.888778	0.0973864	0.0609101	0.0666629	0.0487286	0.0532149	0.00101776	8.63342e-05	0.00119664	9.60539e-05	0.179964	0.0265389	0.279338	0.0282564	0.000928321	8.46165e-05
Optic Chiasm	0.32765	0.202019	0.174652	0.160495	0.298128	0.282753	0.00198857	0.000609232	0.00260019	0.000768011	0.314265	0.0875723	0.475543	0.148671	0.00168276	0.000547626
Right ACgG anterior cingulate gyrus	0.647814	0.3787	0.0123258	0.0666541	0.335052	0.379191	0.00108975	0.000453071	0.0013053	0.000546597	0.19621	0.0909338	0.293646	0.127852	0.00098198	0.000418628
Right AIns anterior insula	0.794012	0.301857	0.0304053	0.116127	0.17361	0.29516	0.000949179	0.000359402	0.00113936	0.000416213	0.205662	0.0774651	0.254712	0.10466	0.000854087	0.000337968
Right AOrG anterior orbital gyrus	0.755868	0.307533	0.105935	0.236709	0.122682	0.232706	0.000854213	0.000277237	0.00106058	0.00036262	0.221792	0.109661	0.220996	0.0819487	0.00075103	0.000258921
Right Accumbens Area	0.917494	0.193326	0.0419986	0.126649	0.0391039	0.148334	0.000801943	0.000266246	0.000999471	0.000326543	0.247438	0.0724135	0.200673	0.0769743	0.000703179	0.000243997
Right Amygdala	0.900311	0.243209	0.00253625	0.0209887	0.0953019	0.240773	0.000884824	0.000364818	0.00109882	0.00048254	0.228574	0.0712533	0.226875	0.0926368	0.000777825	0.000315004
Right AnG angular gyrus	0.608	0.380427	0.136401	0.281679	0.235535	0.340812	0.00101067	0.000440787	0.00120802	0.000502403	0.20717	0.0980333	0.271754	0.131759	0.000911993	0.000419988
Right Basal Forebrain	0.764718	0.285204	0.0206357	0.0570412	0.192731	0.274568	0.00149698	0.000733937	0.00195611	0.000933901	0.301612	0.0869675	0.353839	0.181164	0.00126742	0.000646096
Right CO central operculum	0.720831	0.337831	0.134368	0.274853	0.142789	0.272427	0.000920909	0.000358657	0.00110036	0.0004057	0.20449	0.078566	0.247563	0.106958	0.000831185	0.000340991
Right Calc calcarine cortex	0.67052	0.316125	0.192699	0.288881	0.134696	0.249824	0.000911675	0.000283329	0.00106624	0.000307107	0.182437	0.0896613	0.253949	0.0916093	0.000834394	0.000280758
Right Caudate	0.686023	0.391369	0.0119903	0.0565976	0.299816	0.395299	0.00123716	0.000677851	0.00150356	0.000843928	0.207705	0.0660058	0.329268	0.182506	0.00110397	0.000602067
Right Cerebellum Exterior	0.787301	0.316715	0.0467984	0.15183	0.15546	0.29083	0.000821584	0.00048861	0.00104904	0.000615884	0.24812	0.11347	0.204373	0.130077	0.000707696	0.000437163
Right Cerebellum White Matter	0.111416	0.226115	0.863465	0.266325	0.0231767	0.120097	0.000730227	0.000308987	0.00110407	0.000431142	0.446771	0.146444	0.140909	0.0853232	0.000543308	0.000277469
Right Cerebral White Matter	0.22331	0.344011	0.75364	0.367898	0.0213579	0.111889	0.000739032	0.000203942	0.00106128	0.000295046	0.38918	0.147681	0.156248	0.0673466	0.000577907	0.00020207
Right Cun cuneus	0.603699	0.357878	0.146056	0.280006	0.246636	0.345603	0.00102598	0.000392656	0.00118269	0.000421304	0.170641	0.0824266	0.289866	0.123222	0.000947617	0.000383463
Right Ent entorhinal area	0.769376	0.333102	0.0216406	0.101928	0.195647	0.317505	0.000984978	0.000430588	0.00123622	0.000548231	0.246491	0.0937461	0.2482	0.11416	0.000859358	0.000383006
Right FO frontal operculum	0.747411	0.320926	0.103057	0.236621	0.147684	0.271842	0.000896353	0.000318392	0.00107423	0.00035612	0.20534	0.0859655	0.241583	0.0972346	0.000807414	0.000307153
Right FRP frontal pole	0.414597	0.410763	0.0173605	0.0845043	0.513282	0.400796	0.001256	0.00057878	0.00156698	0.000745795	0.213064	0.117399	0.329395	0.165441	0.0011005	0.000526794
Right FuG fusiform gyrus	0.786435	0.306038	0.078389	0.206993	0.120483	0.240756	0.000827635	0.000261329	0.00101816	0.000327578	0.228809	0.0979358	0.21307	0.0765076	0.00073237	0.000242577
Right GRe gyrus rectus	0.585111	0.381796	0.0925164	0.2162	0.268443	0.353298	0.00108428	0.000569653	0.00138772	0.000764078	0.248014	0.123336	0.264566	0.143719	0.000932553	0.000493625
Right Hippocampus	0.85405	0.261019	0.0286895	0.113464	0.115327	0.243511	0.00105526	0.000411505	0.00130944	0.000540914	0.224788	0.0895178	0.27342	0.107939	0.000928165	0.000361121
Right IOG inferior occipital gyrus	0.673153	0.352115	0.182274	0.315428	0.120998	0.234582	0.000909143	0.000350138	0.00112211	0.000459389	0.224561	0.0967211	0.232258	0.0941336	0.000802657	0.000310812
Right ITG inferior temporal gyrus	0.697651	0.360136	0.107162	0.241435	0.13201	0.246469	0.000820113	0.000346382	0.00104607	0.000465033	0.245088	0.120638	0.200402	0.091838	0.000707129	0.000306726
Right Inf Lat Vent	0.424191	0.34482	0.00530114	0.0202564	0.567175	0.346694	0.00158172	0.000386343	0.00193619	0.000473577	0.215408	0.0736708	0.422899	0.11121	0.00140448	0.000358493
Right LOrG lateral orbital gyrus	0.727485	0.326929	0.0996659	0.230735	0.155953	0.271481	0.000918654	0.000323057	0.00113871	0.000418492	0.225046	0.102745	0.237337	0.0923926	0.000808628	0.000296247
Right Lateral Ventricle	0.0610562	0.156058	0.0230528	0.100836	0.911675	0.202956	0.00252978	0.000600644	0.00322398	0.000871378	0.249742	0.100607	0.640901	0.147954	0.00218268	0.000513611
Right LiG lingual gyrus	0.685661	0.330844	0.150152	0.275363	0.160949	0.281262	0.000985213	0.000408866	0.00116672	0.000481492	0.192595	0.0793357	0.26755	0.117135	0.000894458	0.000380023
Right MCgG middle cingulate gyrus	0.718904	0.343224	0.0517272	0.164539	0.227366	0.33576	0.000976602	0.000360316	0.00114865	0.000393761	0.188138	0.082683	0.269022	0.111642	0.000890576	0.000349955
Right MFC medial frontal cortex	0.653205	0.375384	0.0124455	0.0623518	0.331604	0.379696	0.0011813	0.000550809	0.00139772	0.000690766	0.177866	0.075492	0.31993	0.143289	0.0010731	0.000490022
Right MFG middle frontal gyrus	0.561307	0.403298	0.0883656	0.227667	0.329281	0.394163	0.00111792	0.000505006	0.00134086	0.000596411	0.204842	0.107376	0.303935	0.15112	0.00100644	0.000475518
Right MOG middle occipital gyrus	0.67384	0.353517	0.145375	0.286818	0.165042	0.282861	0.000956838	0.000376146	0.00116423	0.000462879	0.214528	0.096351	0.251446	0.108459	0.000853143	0.000347216
Right MOrG medial orbital gyrus	0.706655	0.340215	0.0939009	0.216004	0.146284	0.25058	0.000936143	0.000438693	0.00117363	0.000579282	0.234006	0.104587	0.235788	0.110662	0.000817401	0.000383957
Right MPoG postcentral gyrus medial segment	0.559728	0.345352	0.279742	0.345409	0.154301	0.278335	0.000941224	0.000407593	0.00112023	0.000445213	0.220965	0.0941931	0.253293	0.125663	0.000851683	0.000393376
Right MPrG precentral gyrus medial segment	0.617497	0.357193	0.170546	0.289922	0.208671	0.334038	0.000970207	0.000420824	0.00113791	0.000449625	0.199186	0.0887873	0.266547	0.131947	0.000886347	0.000410138
Right MSFG superior frontal gyrus medial segment	0.581717	0.411009	0.0338175	0.130097	0.380713	0.419064	0.00116822	0.000545446	0.00135475	0.000613652	0.171917	0.072852	0.328138	0.164009	0.00107495	0.000516986
Right MTG middle temporal gyrus	0.750519	0.327118	0.0895637	0.227581	0.145134	0.263676	0.000887837	0.000304708	0.00106087	0.000356427	0.198688	0.0900136	0.238096	0.0917197	0.000801322	0.000289626
Right OCP occipital pole	0.564948	0.338446	0.312467	0.358	0.107448	0.22159	0.000957	0.000375527	0.00119776	0.000507184	0.225632	0.0966286	0.243841	0.0979712	0.000836621	0.00032508
Right OFuG occipital fusiform gyrus	0.687299	0.351217	0.141436	0.283559	0.167718	0.294979	0.000913397	0.000345371	0.00111617	0.000437235	0.219828	0.0921526	0.23761	0.0949909	0.00081201	0.000311854
Right OpIFG opercular part of the inferior frontal gyrus	0.63846	0.37163	0.0824723	0.217046	0.274548	0.362953	0.00104427	0.000433057	0.00121907	0.000470327	0.188955	0.0983185	0.291135	0.13391	0.000956874	0.000420398
Right OrIFG orbital part of the inferior frontal gyrus	0.78011	0.291004	0.0867502	0.206857	0.129142	0.242745	0.000899459	0.000298967	0.00107457	0.000343883	0.201911	0.0804513	0.242035	0.0902723	0.000811905	0.000284729
Right PCgG posterior cingulate gyrus	0.738307	0.320981	0.101975	0.22641	0.157112	0.285054	0.000902349	0.000343003	0.00108687	0.000399726	0.21087	0.0924813	0.24108	0.102434	0.000810088	0.00032503
Right PCu precuneus	0.658284	0.365265	0.0984384	0.234286	0.24051	0.35215	0.000975051	0.00040733	0.00114073	0.000437696	0.189417	0.0885949	0.270241	0.127136	0.000892211	0.00039748
Right PHG parahippocampal gyrus	0.70782	0.342602	0.0844644	0.207818	0.202453	0.324868	0.00108894	0.00059429	0.00137389	0.00073691	0.260331	0.0993198	0.272432	0.15629	0.00094646	0.000532955
Right PIns posterior insula	0.774677	0.318736	0.0384784	0.135755	0.184478	0.309586	0.00101533	0.000484585	0.00122446	0.000569966	0.215319	0.0720915	0.269018	0.134169	0.000910762	0.000446814
Right PO parietal operculum	0.700102	0.344128	0.116998	0.252262	0.180986	0.304438	0.000938929	0.000362544	0.00111484	0.00040805	0.198321	0.0777935	0.25446	0.10924	0.000850972	0.000345281
Right POrG posterior orbital gyrus	0.816264	0.267711	0.0687099	0.181386	0.108088	0.22213	0.000878658	0.000307646	0.00109104	0.000381543	0.240005	0.0911749	0.224404	0.0863729	0.000772464	0.000282371
Right PP planum polare	0.585909	0.38456	0.00478511	0.0287963	0.405399	0.38614	0.00132179	0.000580777	0.00154882	0.000707773	0.168771	0.0584462	0.362754	0.151648	0.00120827	0.00052308
Right PT planum temporale	0.673248	0.359562	0.020613	0.0819551	0.303564	0.363321	0.00111247	0.000413664	0.00129083	0.000473648	0.168524	0.0666453	0.310931	0.121519	0.00102329	0.000388629
Right Pallidum	0.0252923	0.0743995	0.970041	0.0815704	0.00135484	0.00636529	0.000677052	7.60199e-05	0.00100737	0.000148724	0.425899	0.14991	0.133442	0.040097	0.000511894	0.000117113
Right PoG postcentral gyrus	0.445177	0.377908	0.157931	0.298225	0.374281	0.403376	0.00117569	0.000523663	0.00137267	0.000576108	0.192438	0.110234	0.326299	0.160872	0.00107716	0.00050518
Right PrG precentral gyrus	0.524702	0.390309	0.138156	0.271401	0.316865	0.393594	0.00111296	0.000520592	0.00130687	0.000576098	0.194427	0.104431	0.30757	0.159375	0.00101595	0.000500745
Right Putamen	0.571819	0.395529	0.425787	0.395626	0.000790645	0.00575746	0.000678432	7.21321e-05	0.000885995	0.00014155	0.282845	0.114176	0.163577	0.0302902	0.00057465	8.40727e-05
Right SCA subcallosal area	0.616447	0.383522	0.0517389	0.140526	0.259616	0.345524	0.001684	0.000890683	0.00216406	0.00115474	0.270975	0.090673	0.406989	0.213556	0.00144398	0.00077096
Right SFG superior frontal gyrus	0.470014	0.42189	0.0548243	0.176972	0.449129	0.428934	0.00129109	0.000615109	0.0015495	0.000728219	0.201652	0.107019	0.352122	0.182255	0.0011618	0.000576315
Right SMC supplementary motor cortex	0.64603	0.381615	0.0788882	0.209769	0.272392	0.37811	0.00103088	0.000466653	0.00121054	0.000501779	0.195526	0.088119	0.284865	0.145127	0.000941026	0.00045358
Right SMG supramarginal gyrus	0.563538	0.397744	0.0834199	0.219924	0.32686	0.384771	0.00112154	0.000490556	0.00131219	0.000554513	0.181967	0.0852037	0.310224	0.146524	0.00102622	0.00046595
Right SOG superior occipital gyrus	0.571708	0.370127	0.169704	0.3028	0.249788	0.351509	0.00106135	0.000470631	0.00125757	0.000548159	0.196473	0.102223	0.29038	0.141402	0.000963244	0.000444383
Right SPL superior parietal lobule	0.471961	0.39501	0.113773	0.258755	0.402421	0.41783	0.00121806	0.000586169	0.00142221	0.000646398	0.194626	0.103369	0.337518	0.177933	0.00111597	0.000563457
Right STG superior temporal gyrus	0.725999	0.3434	0.0930173	0.224471	0.164954	0.290637	0.000919638	0.000360443	0.00108499	0.000413266	0.187818	0.077903	0.250894	0.107352	0.000836965	0.000340651
Right TMP temporal pole	0.685385	0.369838	0.0646179	0.196415	0.23779	0.352026	0.00103293	0.000588442	0.00128156	0.00072086	0.230976	0.10702	0.263275	0.156833	0.000908617	0.000533439
Right TTG transverse temporal gyrus	0.583535	0.367975	0.0275002	0.10046	0.386324	0.380568	0.00129999	0.000505228	0.00151559	0.00060237	0.169736	0.0621714	0.36015	0.139844	0.00119218	0.00046189
Right Thalamus Proper	0.374881	0.386835	0.524615	0.431761	0.0983376	0.247764	0.00096022	0.000502617	0.00128414	0.000624115	0.336104	0.0985351	0.222485	0.139593	0.000798257	0.000452848
Right TrIFG triangular part of the inferior frontal gyrus	0.680993	0.350953	0.0947793	0.228786	0.215638	0.323227	0.00100866	0.000392475	0.00119034	0.000449343	0.191427	0.0863546	0.276624	0.118098	0.000917817	0.000371897
Right Ventral DC	0.192672	0.290132	0.692819	0.398424	0.106636	0.251383	0.000969664	0.000519737	0.0014334	0.000624661	0.455275	0.172175	0.19768	0.150337	0.000737797	0.000496314
Right vessel	0.912446	0	0.0524274	0	0.033606	0	0.00101189	0	0.00120595	0	0.190599	0	0.275578	0	0.000914856	0
